# Supplementary material for: Physicochemical properties-based hybrid machine learning technique for the prediction of SARS-CoV-2 T-cell epitopes as vaccine targets
Source: PeerJ Comput Sci. 2024 Apr 25;10:e1980. doi: 10.7717/peerj-cs.1980 (PMC11057572; doi:10.7717/peerj-cs.1980)
Supplement: Supplemental Information 3 [file peerj-cs-10-1980-s003.csv]

Class	F1	F2	F3	F4	F5_1	F5_2	F6_1	F6_2	F7_1	F7_2	F7_3	F7_4	F7_5	F7_6	F7_7	F7_8	F7_9	F7_10	F7_11	F7_12	F7_13	F7_14	F7_15	F7_16	F7_17	F7_18	F7_19	F7_20	F7_21	F7_22	F7_23	F7_24	F7_25	F7_26	F7_27	F7_28	F7_29	F7_30	F7_31	F7_32	F7_33	F7_34	F7_35	F7_36	F7_37	F7_38	F7_39	F7_40	F7_41
1	103.75	1.215625	26.89375	5.34E-13	0.274134215	0.288058256	0.386079669	0.349162929	1593.84604	1592.86743	0.19375	0.1125	1.15625	-1.110625	0.446875	1.109375	-0.1575	-0.0375	8.67E-18	1.2525	0.3725	-0.049375	0.765	0.51875	-0.1	11.56	5.393125	-0.36875	0.795	4.8375	0.895625	0.66125	-0.23625	0.169375	0.266875	-0.191875	2.175	-3.2875	1.265625	-0.061875	0.09625	0.14875	0.26	0.141875	0.16375	0.0375	0.295625	0.198125	0.401875
1	88.63636364	1.902272727	31.11363636	0	0.156027074	0.340420342	0.595970976	0.642243334	2262.64024	2261.26438	0.06	-0.057272727	1.609090909	-0.545909091	0.332272727	1.125	0.038181818	0.172727273	-0.145454545	1.241363636	-0.097727273	0.121818182	0.825909091	0.045454545	0.063636364	11.72909091	5.159090909	0.640909091	0.569090909	6.731818182	0.842272727	0.663636364	-0.475	0.047272727	0.087727273	-0.081818182	1.609090909	-4.090454545	1.265909091	-0.009090909	0.151818182	0.125909091	0.398636364	0.085	0.246818182	-0.036363636	0.272727273	0.230909091	0.485454545
0	89.09090909	-1.059090909	-10.78181818	1.01E-06	0.11579118	0.337236825	0.317861802	0.198904693	742.87354	742.4337	0.227272727	0.372727273	-0.436363636	-0.36	0.244545455	0.718181818	-0.007272727	-0.181818182	0.109090909	0.823636364	0.673636364	-0.045454545	0.6	0.990909091	-0.181818182	10.86545455	4.408181818	1.645454545	0.660909091	-1.836363636	0.95	0.603636364	0.126363636	-0.162727273	0.503636364	0.247272727	0.854545455	0.636363636	0.790909091	0.076363636	0.09	0.307272727	0.254545455	0.230909091	0.164545455	-0.527272727	0.192727273	-0.236363636	-0.118181818
0	150.9090909	-0.193636364	82.23636364	7.08E-08	0.107327201	0.343635174	0.188459046	0.190636087	1062.22784	1061.56444	0.295454545	0.391818182	0.772727273	-1.625454545	0.640909091	1.281818182	-0.381818182	-0.109090909	0.109090909	1.489090909	0.954545455	-0.208181818	0.687272727	0.972727273	-0.245454545	11.15818182	5.440909091	-1.445454545	0.92	3.227272727	0.850909091	0.630909091	0.028181818	0.246363636	0.550909091	-0.488181818	2.509090909	-1.937272727	1.518181818	0.133636364	-0.008181818	0.45	0.059090909	0.216363636	0.067272727	0.009090909	0.194545455	0.059090909	-0.061818182
1	115.4545455	0.562727273	82.23636364	7.08E-08	0.100937323	0.586179124	0.274134215	0.288058256	1036.14664	1035.51241	0.074545455	0.279090909	0.972727273	-1.041818182	0.482727273	1.063636364	-0.227272727	0.081818182	0.054545455	1.298181818	0.563636364	-0.07	0.727272727	0.554545455	-0.054545455	10.82454545	5.042727273	-0.018181818	0.691818182	4.063636364	0.805454545	0.613636364	-0.25	0.085454545	0.395454545	-0.58	1.854545455	-2.604545455	1.301818182	0.196363636	-0.008181818	0.605454545	0.059090909	0.309090909	0.067272727	-0.3	0.208181818	-0.198181818	0.004545455
1	80	1.285454545	17.06363636	4.25E-07	0.268137985	0.946002445	0.09070216	0.258688572	993.09664	992.44845	-0.085454545	0.066363636	0.890909091	-0.553636364	0.286363636	0.726363636	-0.106363636	0.063636364	-0.036363636	0.767272727	-0.081818182	0.058181818	0.782727273	-0.063636364	-0.027272727	10.38545455	4.613636364	1.454545455	0.298181818	3.736363636	0.769090909	0.592727273	-0.534545455	-0.110909091	0.225454545	-0.249090909	1	-3.25	0.848181818	0.150909091	-0.007272727	0.56	0.049090909	0.309090909	0.056363636	-0.209090909	0.237272727	0.024545455	0.18
0	81.66666667	-0.775	5.1	1.22E-08	0.167096165	0.518515462	0.090013338	0.236890146	1045.28004	1044.50961	0.445	0.411666667	-1.358333333	-1.408333333	0.6025	0.8625	-0.443333333	-0.708333333	0.2	0.959166667	0.755	-0.2075	0.64	0.891666667	-0.708333333	11.105	5.368333333	-0.266666667	0.810833333	-5.675	1.033333333	0.650833333	0.308333333	0.153333333	0.450833333	-0.599166667	0.9	-1.024166667	1.0275	-0.044166667	0.08	-0.079166667	0.194166667	-0.035	0.114166667	-0.190909091	0.216363636	-0.092727273	-0.15
0	73.33333333	1.644166667	25.45	3.66E-08	0.185008912	0.329757985	0.273956446	0.547305038	1031.17714	1030.57708	-0.17	-0.068333333	1.466666667	0.173333333	0.101666667	0.7375	0.238333333	0.383333333	-0.166666667	0.846666667	-0.279166667	0.326666667	0.783333333	-0.125	0.341666667	10.63666667	4.246666667	2.3	0.415833333	6.133333333	0.763333333	0.59	-0.664166667	-0.218333333	-0.008333333	-0.114166667	0.275	-3.264166667	0.865	0.2	0.149166667	0.409166667	0.393333333	0.209166667	0.244166667	-0.181818182	0.214545455	-0.015454545	0.103636364
1	53.63636364	2.92	7.272727273	1.70E-06	0.14593573	0.238479208	0.178597472	0.370098021	1079.22414	1078.58833	-0.143636364	-0.313636364	1.909090909	0.108181818	0.141818182	0.885454545	0.338181818	0.027272727	-0.290909091	0.765454545	-0.961818182	0.354545455	0.87	-0.709090909	0.027272727	10.25818182	4.202727273	1.627272727	0.443636364	8	0.71	0.580909091	-0.648181818	-0.050909091	-0.270909091	0.302727273	0.572727273	-5.357272727	0.899090909	-0.027272727	0.147272727	0.028181818	0.329090909	0.055454545	0.181818182	-0.3	0.220625	-0.25125	-0.196875
0	106.3636364	-1.731818182	78.31818182	5.67E-07	0.224688254	0.102195615	0.182852618	0.177969027	938.16764	937.44013	0.729090909	0.478181818	-1.263636364	-2.31	0.880909091	1.336363636	-0.501818182	-0.9	0.3	1.423636364	1.278181818	-0.585454545	0.534545455	1.390909091	-1.027272727	11.36	5.454545455	-1.027272727	1.071818182	-5.3	0.97	0.658181818	0.753636364	0.345454545	0.629090909	-0.192727273	3.809090909	0.208181818	1.49	-0.167272727	0	-0.174545455	0	-0.007272727	0	-0.072727273	0.235454545	0.147272727	0.299090909
0	70.90909091	1.871818182	38.98181818	2.13E-07	0.188459046	0.190636087	0.142376932	0.34219378	1045.17544	1044.49098	-0.257272727	-0.123636364	1.8	-0.597272727	0.262727273	0.704545455	-0.061818182	0.345454545	-0.145454545	0.894545455	-0.473636364	0.16	0.782727273	-0.5	0.254545455	10.32818182	4.430909091	1.845454545	0.238181818	7.536363636	0.671818182	0.591818182	-0.770909091	-0.187272727	0.035454545	0.428181818	0.945454545	-4.323636364	1.017272727	0.111818182	0.17	0.506363636	0.515454545	0.294545455	0.345454545	-0.140909091	0.27	0.074545455	0.188181818
0	70.90909091	1.460909091	38.98181818	2.13E-07	0.427863862	0.406163302	0.107327201	0.343635174	1071.21034	1070.4954	-0.162727273	-0.063636364	1.590909091	-0.577272727	0.338181818	0.963636364	-0.035454545	0.181818182	-0.172727273	1.058181818	-0.300909091	0.083636364	0.783636364	-0.327272727	0.090909091	10.44272727	4.502727273	1.481818182	0.342727273	6.654545455	0.685454545	0.59	-0.579090909	0.022727273	0.095454545	0.156363636	1.709090909	-3.945454545	1.187272727	0.010909091	0.082727273	0.431818182	0.303636364	0.320909091	0.220909091	-0.009090909	0.208181818	0.259090909	0.127272727
1	70.90909091	1.876363636	38.98181818	1.42E-07	0.178597472	0.370098021	0.185731951	0.338182056	1050.19194	1049.5063	-0.25	-0.152727273	1.845454545	-0.434545455	0.258181818	0.799090909	0.029090909	0.345454545	-0.209090909	0.815454545	-0.535454545	0.253636364	0.805454545	-0.518181818	0.254545455	10.33363636	4.355454545	2.081818182	0.22	7.727272727	0.65	0.580909091	-0.809090909	-0.187272727	0.006363636	0.117272727	0.9	-4.226363636	0.953636364	0.15	0.082727273	0.547272727	0.303636364	0.297272727	0.220909091	-0.191666667	0.244166667	-0.1275	-0.0725
1	70.90909091	1.385454545	38.98181818	1.42E-07	0.185731951	0.338182056	0.11579118	0.337236825	1085.23724	1084.51105	-0.13	-0.051818182	1.536363636	-0.664545455	0.365454545	1.004545455	-0.076363636	0.118181818	-0.181818182	1.058181818	-0.319090909	0.102727273	0.788181818	-0.318181818	0.027272727	10.48454545	4.539090909	1.363636364	0.382727273	6.427272727	0.695454545	0.593636364	-0.557272727	0.047272727	0.107272727	0.139090909	1.563636364	-3.929090909	1.223636364	0.011818182	0.082727273	0.412727273	0.303636364	0.300909091	0.220909091	-0.045454545	0.242727273	0.053636364	0.286363636
1	35.45454545	1.417272727	10.77272727	1.26E-07	0.13616007	0.492791435	0.287097936	0.258392865	912.05374	911.5076	-0.180909091	-0.124545455	1.9	0.599090909	0.068181818	1.054545455	0.421818182	0.618181818	-0.336363636	1.172727273	-1.190909091	0.204545455	0.71	-1.045454545	0.318181818	9.866363636	3.591818182	3.109090909	-0.245454545	7.936363636	0.551818182	0.541818182	-0.595454545	-0.363636364	-0.050909091	-0.303636364	0.027272727	-2.54	1.186363636	0.08	0.173636364	0.486363636	0.548181818	0.306363636	0.374545455	0.072727273	0.256363636	0.221818182	-0.060909091
1	80	1.980909091	75.94545455	1.28E-06	0.380636714	0.106098171	0.385637985	0.304202478	1051.16434	1050.53455	-0.078181818	-0.042727273	1.545454545	-0.539090909	0.3	0.854545455	-0.024545455	0.209090909	-0.109090909	0.945454545	-0.145454545	0.090909091	0.8	-0.072727273	0.118181818	10.37727273	4.663636364	0.745454545	0.384545455	6.472727273	0.766363636	0.596363636	-0.600909091	0.000909091	0.116363636	0.095454545	1.372727273	-4.115454545	1.038181818	0.030909091	0.066363636	0.388181818	0.213636364	0.257272727	0.147272727	0.233333333	0.3	0.2425	0.334166667
1	80	1.530909091	-12.88181818	2.13E-07	0.09070216	0.258688572	0.13616007	0.492791435	1165.35734	1164.62912	0.009090909	-0.074545455	1.818181818	-0.363636364	0.394545455	1.290909091	0.157272727	-0.045454545	-0.236363636	1.441818182	-0.479090909	0.080909091	0.785454545	-0.436363636	-0.090909091	10.64454545	4.640909091	-0.254545455	0.619090909	7.609090909	0.687272727	0.592727273	-0.294545455	0.11	-0.031818182	-0.032727273	1.845454545	-4.574545455	1.174545455	-0.121818182	0.162727273	-0.052727273	0.429090909	0.069090909	0.266363636	0.036363636	0.304545455	0.03	0.211818182
1	80	2.382727273	52.29090909	6.38E-07	0.124402133	0.374711343	0.100937323	0.586179124	1193.37074	1192.63527	0.012727273	-0.168181818	2.136363636	-0.524545455	0.392727273	1.222727273	0.203636364	-0.045454545	-0.2	1.37	-0.569090909	0.096363636	0.829090909	-0.490909091	-0.090909091	10.67727273	4.752727273	-0.390909091	0.745454545	8.945454545	0.692727273	0.603636364	-0.401818182	0.117272727	-0.125454545	-0.167272727	2.072727273	-5.52	1.104545455	-0.121818182	0.146363636	-0.052727273	0.339090909	0.069090909	0.192727273	-0.390909091	0.181818182	-0.126363636	-0.090909091
0	55	3.8175	66.5375	2.41E-12	0.272926111	0.217696673	0.268137985	0.946002445	1750.98094	1749.93866	-0.235	-0.41625	2.83125	0.060625	0.1575	0.9625	0.43625	0.3375	-0.3125	1.063125	-1.14375	0.355625	0.938125	-1.01875	0.30625	11.015	4.60625	1.34375	0.5	11.85625	0.69125	0.625	-0.91	-0.086875	-0.386875	-0.201875	1.1875	-6.756875	0.911875	-0.06625	0.201875	0.08	0.459375	0.14625	0.2575	0.090909091	0.317272727	0.359090909	0.739090909
1	107	1.699	45.52	1.98E-05	0.239329903	0.458375548	0.322087052	0.377340946	978.11304	977.51817	0.038	0.004	1.72	-1	0.395	0.99	-0.171	0.17	-0.07	1.133	0.22	0.024	0.748	0.23	0.07	10.52	4.911	-0.28	0.599	7.2	0.736	0.598	-0.47	0.16	0.251	0.022	2.35	-4.034	1.184	0.01	0.073	0.306	0.235	0.186	0.162	0.463636364	0.319090909	0.471818182	0.764545455
1	97.27272727	1.273636364	42.29090909	6.38E-07	0.512959775	0.442248236	0.185008912	0.329757985	1125.28964	1124.58658	0.188181818	0.111818182	1.227272727	-1.331818182	0.521818182	1.140909091	-0.348181818	-0.072727273	-0.018181818	1.290909091	0.454545455	-0.108181818	0.722727273	0.463636364	-0.163636364	10.83636364	5.285454545	-1.090909091	0.698181818	5.136363636	0.811818182	0.623636364	-0.220909091	0.32	0.336363636	-0.108181818	2.818181818	-3.736363636	1.326363636	-0.093636364	0.066363636	0.122727273	0.213636364	0.116363636	0.147272727	-0.14	0.25	0.119	0.36
0	61.81818182	0.893636364	-0.445454545	1.42E-07	0.273956446	0.547305038	0.380636714	0.106098171	1071.19504	1070.5284	-0.079090909	0.082727273	1.381818182	-0.329090909	0.305454545	1.009090909	-0.079090909	0.109090909	-0.163636364	1.157272727	-0.195454545	0.073636364	0.747272727	-0.236363636	0.018181818	10.62090909	4.530909091	0.863636364	0.39	5.772727273	0.717272727	0.59	-0.27	0.126363636	0.190909091	-0.192727273	2.190909091	-3.199090909	1.197272727	0.147272727	0.088181818	0.430909091	0.274545455	0.283636364	0.186363636	-0.372727273	0.207272727	-0.130909091	-0.212727273
0	160	-0.723636364	64.72727273	3.83E-06	0.090013338	0.236890146	0.272926111	0.217696673	1003.25274	1002.62257	0.680909091	0.389090909	-0.609090909	-1.824545455	0.750909091	1.368181818	-0.378181818	-0.672727273	0.163636364	1.380909091	1.390909091	-0.340909091	0.614545455	1.545454545	-0.672727273	11.20545455	5.654545455	-2.718181818	1.107272727	-2.545454545	1.023636364	0.644545455	0.467272727	0.444545455	0.517272727	0.049090909	2.663636364	-1.17	1.455454545	-0.240909091	0.073636364	-0.465454545	0.164545455	-0.224545455	0.090909091	-0.172727273	0.180909091	-0.162727273	-0.274545455
1	61.81818182	1.804545455	-8.163636364	8.50E-07	0.335138452	0.221035139	0.167096165	0.518515462	1080.25474	1079.58758	0.140909091	-0.029090909	1.636363636	-0.996363636	0.349090909	0.990909091	-0.125454545	0.063636364	-0.072727273	1.122727273	-0.098181818	0.020909091	0.725454545	0.027272727	0.018181818	10.8	5.011818182	-0.336363636	0.682727273	6.845454545	0.791818182	0.619090909	-0.286363636	0.202727273	0.079090909	-0.493636364	2.518181818	-3.864545455	1.12	-0.064545455	0.146363636	0.072727273	0.339090909	0.137272727	0.192727273	-0.209090909	0.233636364	-0.062727273	0.22
1	61.81818182	1.416363636	53.50909091	4.25E-07	0.206763741	0.210628355	0.224688254	0.102195615	1107.27734	1106.58726	0.299090909	0.027272727	0.727272727	-0.945454545	0.486363636	1.275454545	-0.190909091	-0.418181818	-0.081818182	1.232727273	-0.098181818	-0.082727273	0.697272727	-0.027272727	-0.545454545	10.55545455	4.898181818	-0.5	0.503636364	3.045454545	0.754545455	0.605454545	0.022727273	0.228181818	0.135454545	-0.299090909	2.509090909	-3.753636364	1.233636364	-0.106363636	0.073636364	-0.264545455	0.164545455	-0.158181818	0.090909091	-0.018181818	0.296363636	0.167272727	0.517272727
0	70.90909091	-0.126363636	84.05454545	2.36E-08	0.234878052	0.261191381	0.234878052	0.261191381	1147.36934	1146.50895	0.401818182	0.289090909	-0.290909091	-1.840909091	0.765454545	1.29	-0.527272727	-0.718181818	0.090909091	1.344545455	0.601818182	-0.249090909	0.672727273	0.590909091	-0.763636364	11.12272727	5.555454545	-1.1	0.947272727	-1.218181818	0.878181818	0.642727273	0.307272727	0.44	0.331818182	-0.888181818	2.9	-2.692727273	1.398181818	-0.060909091	-0.000909091	-0.075454545	0.01	-0.014545455	0.010909091	-0.345454545	0.193636364	-0.391818182	-0.210909091
0	44.54545455	3.238181818	52.94545455	9.45E-08	0.142376932	0.34219378	0.24053418	0.224409908	1017.06344	1016.48867	-0.491818182	-0.291818182	2.790909091	0.45	-0.067272727	0.561818182	0.397272727	0.609090909	-0.263636364	0.588181818	-1.310909091	0.504545455	0.895454545	-1.209090909	0.518181818	10.13090909	3.835454545	3.436363636	0.148181818	11.68181818	0.570909091	0.560909091	-1.07	-0.450909091	-0.291818182	-0.525454545	0.136363636	-5.252727273	0.614545455	0.459090909	0.071818182	0.878181818	0.184545455	0.419090909	0.112727273	-0.154545455	0.240909091	0.075454545	0.044545455
0	35.45454545	3.697272727	-9.745454545	7.08E-08	0.182852618	0.177969027	0.335138452	0.221035139	1177.28754	1176.57882	-0.205454545	-0.332727273	3.063636364	-0.48	0.168181818	1.043636364	0.193636364	0.154545455	-0.236363636	1.13	-1.327272727	0.203636364	0.839090909	-1.227272727	0.109090909	10.28727273	4.488181818	0.990909091	0.448181818	12.82727273	0.560909091	0.59	-0.846363636	-0.120909091	-0.259090909	-0.64	1.536363636	-6.568181818	0.791818182	-0.21	0.140909091	0.142727273	0.368181818	0.252727273	0.227272727	-0.236363636	0.234545455	-0.126363636	0.217272727
1	35.45454545	1.381818182	0.418181818	4.25E-07	0.287097936	0.258392865	0.124402133	0.374711343	1009.22154	1008.41909	0.12	-0.034545455	0.772727273	-1.098181818	0.418181818	0.85	-0.137272727	0.081818182	0.009090909	1.043636364	-0.149090909	-0.129090909	0.702727273	-0.063636364	-0.090909091	10.53727273	4.955454545	1.118181818	0.397272727	3.236363636	0.767272727	0.612727273	-0.365454545	-0.016363636	0.081818182	-0.868181818	1.654545455	-3.223636364	1.019090909	-0.049090909	0.067272727	0.252727273	0.203636364	0.201818182	0.136363636	-0.381818182	0.237272727	-0.170909091	0.087272727
0	52.72727273	1.693636364	-12.94545455	7.56E-07	0.595970976	0.642243334	0.427863862	0.406163302	941.14174	940.58177	-0.124545455	-0.212727273	1.972727273	0.4	0.039090909	0.927272727	0.33	0.509090909	-0.336363636	0.991818182	-0.8	0.366363636	0.718181818	-0.636363636	0.381818182	10.34363636	3.878181818	2.445454545	0.150909091	8.245454545	0.624545455	0.561818182	-0.627272727	-0.201818182	-0.081818182	-0.02	0.536363636	-3.189090909	1.004545455	0.068181818	0.253636364	0.160909091	0.673636364	0.092727273	0.42	0.009090909	0.250909091	0.16	-0.103636364
1	61.81818182	1.673636364	7.272727273	1.42E-07	0.432340893	0.597718111	0.14593573	0.238479208	1023.10764	1022.49201	-0.31	-0.022727273	2.154545455	-0.113636364	0.148181818	0.75	0.010909091	0.590909091	-0.181818182	0.974545455	-0.404545455	0.198181818	0.779090909	-0.436363636	0.454545455	10.38727273	4.321818182	1.945454545	0.165454545	9.009090909	0.651818182	0.577272727	-0.75	-0.144545455	0.159090909	-0.145454545	1.418181818	-3.639090909	0.985454545	0.244545455	0.081818182	0.826363636	0.313636364	0.481818182	0.231818182	-0.1125	0.19375	-0.03375	-0.134375
1	44.54545455	2.367272727	7.272727273	1.42E-07	0.385637985	0.304202478	0.206763741	0.210628355	1034.05004	1033.44648	-0.285454545	-0.104545455	1.481818182	-0.120909091	0.122727273	0.711818182	0.049090909	-0.163636364	-0.145454545	0.687272727	-1.036363636	0.166363636	0.83	-0.990909091	-0.209090909	10.00545455	4.034545455	2.618181818	0.160909091	6.209090909	0.650909091	0.579090909	-0.620909091	-0.193636364	0.011818182	0.322727273	0.681818182	-4.764545455	0.810909091	0.007272727	0.080909091	0.427272727	0.250909091	0.32	0.17	0.027272727	0.264545455	0.126363636	0.284545455
1	80	0.330909091	1.627272727	9.45E-08	0.24053418	0.224409908	0.239329903	0.458375548	1005.22534	1004.60184	0.126363636	0.075454545	0.754545455	-0.39	0.332727273	1.162727273	-0.016363636	-0.072727273	-0.2	1.137272727	-0.094545455	0.127272727	0.672727273	0.045454545	-0.072727273	10.55818182	4.581818182	0.363636364	0.435454545	3.154545455	0.774545455	0.584545455	-0.14	0.071818182	0.118181818	-0.064545455	0.881818182	-2.3	1.182727273	-0.1	0.18	-0.128181818	0.509090909	-0.028181818	0.329090909	-0.172727273	0.173636364	-0.108181818	-0.131818182
0	115.4545455	1.001818182	48.38181818	4.25E-07	0.386079669	0.349162929	0.156027074	0.340420342	994.20504	993.60832	0.135454545	0.028181818	1.081818182	-0.728181818	0.336363636	1.027272727	0.029090909	-0.009090909	-0.081818182	1.17	0.031818182	0.109090909	0.693636364	0.163636364	-0.009090909	10.73727273	4.750909091	0.1	0.711818182	4.527272727	0.79	0.606363636	-0.25	0.018181818	0.070909091	-0.025454545	0.863636364	-3.078181818	1.205454545	-0.063636364	0.250909091	-0.115454545	0.630909091	-0.051818182	0.38	0.072727273	0.206363636	0.258181818	0.17
0	106.3636364	1.081818182	48.38181818	8.50E-07	0.173793529	0.315341804	0.173793529	0.315341804	980.17824	979.59267	0.089090909	0.000909091	1.127272727	-0.609090909	0.283636364	0.913636364	0.016363636	0.018181818	-0.090909091	1.053636364	0.004545455	0.142727273	0.697272727	0.136363636	0.018181818	10.74090909	4.641818182	0.490909091	0.656363636	4.718181818	0.783636364	0.604545455	-0.297272727	-0.012727273	0.109090909	0.228181818	1.009090909	-3.092727273	1.089090909	-0.029090909	0.250909091	-0.055454545	0.630909091	-0.026363636	0.38	0.263636364	0.312727273	0.475454545	0.69
0	70.90909091	2.614545455	-7.3	6.38E-07	0.317861802	0.198904693	0.432340893	0.597718111	1080.20584	1079.5611	-0.343636364	-0.271818182	2.909090909	0.092727273	0.082727273	0.9	0.290909091	0.581818182	-0.336363636	1	-0.986363636	0.277272727	0.843636364	-0.936363636	0.490909091	10.24545455	4.160909091	1.781818182	0.177272727	12.17272727	0.584545455	0.567272727	-0.87	-0.081818182	-0.112727273	0.191818182	1.345454545	-4.982727273	1.088181818	0.020909091	0.156363636	0.515454545	0.468181818	0.394545455	0.311818182	-0.154545455	0.215454545	0.002727273	0.138181818
1	73.125	2.4275	-2.4875	1.78E-13	0.322087052	0.377340946	0.512959775	0.442248236	1516.67424	1515.8005	-0.258125	-0.185625	1.84375	0.174375	0.071875	0.779375	0.250625	0.2625	-0.225	0.731875	-0.739375	0.389375	0.860625	-0.675	0.23125	10.9625	4.3425	2.675	0.264375	7.71875	0.701875	0.608125	-0.80625	-0.26875	-0.11125	-0.23	0.5625	-4.539375	0.774375	0.20125	0.111875	0.380625	0.295	0.179375	0.183125	0.272727273	0.28	0.379090909	0.571818182
[truncated: 59 more columns]
