# Supplementary material for: Physicochemical properties-based hybrid machine learning technique for the prediction of SARS-CoV-2 T-cell epitopes as vaccine targets
Source: PeerJ Comput Sci. 2024 Apr 25;10:e1980. doi: 10.7717/peerj-cs.1980 (PMC11057572; doi:10.7717/peerj-cs.1980)
Supplement: Supplemental Information 7 [file peerj-cs-10-1980-s007.csv]

Ppetide Sequence	Class
FFKFRIDGDMVPHIS	1
DSFVIRGDEVRQIAPG	1
NLNESLIDLQELGKY	0
GCVIAWNSNNLDSKVGGNYN	0
FELLHAPATV	1		`
ITSGWTFGAGAALQI	1
NRQFHQKLLKSIAAT	0
FSTFEEAALCTFLLN	0
QTQTNSPRRARSVAS	1
DGGCINANQVIVNNL	0
KLKDCVMYASAVVLL	0
RQWLPTGTLLVDSDL	0
IPFAMQMAYRFNGIGVTQNV	1
EILDITPCSFG	1
TVELGTEVNEFACVV	1
ETMSYLFQHANLDSC	1
AGTITSGWTFGAGAA	1
FRLFARTRSMWSFNP	1
YSTQLSTDTGVEHVT	0
RIKASMPTT	1
KVFTTVDNINLHTQV	1
CAYCCNIVNVSLVKP	0
FITREEAIRHVRAWI	0
TVTLKQGEIKDATPS	1
NSIAIPTNF	1
ESPFVMMSAPPAQYE	0
ILRKGGRTIAFGGCV	0
VQQESPFVMMSAPPA	0
AQFAPSASAFFGMSR	1
FHQECSLQSCTQHQP	0
KLKVDTANPKTPKYK	1
NNTASWFTALTQHGK	1
GTCRRCPAEIVDTVS	1
IAIPTNFTI	0
TLADAGFIK	0
TLMIERFVSL	0
YLPYPDPSRIL	1
LVYFLQSI	0
TTEVVGDIILKPANN	1
MASLVLARKHTTCCS	1
NGDFLHFLPRVFSAV	0
LLNKHIDAYK	0
TYASALWEI	0
SNLLLQYGSFCTQLNRAL	1
SYLFQHANLDSCKRV	0
LYCRCHIDHPNPKGF	0
ALRKVPTDNY	1
GLIAIVMVTIMLCCMTSCCSCLKG	0
ANKDGIIWVATEGALNTPK	1
SRNLQEFKPRSQMEI	0
TTAPAICHDGKAHFPR	0
FDCYDGGCINANQVI	0
RSTNSRIKASMPTTI	0
IVAGGIVAI	0
QFAYANRNRFLYIIK	1
RFQTLLALHRSYLTP	0
PCSDKAYKIEELFYS	0
RVVRSIFSR	0
ALQPEEEQEEDWLDD	0
GNYKLNTDHSSSSDN	0
YYVGYLQPRTF	0
VFNGVSFSTFEEAAL	1
YDFAVSKGFFKEGSS	1
AVYRINWITGGIA	1
ASFSTFKCYGVSP	1
IATVREVLSDRELHL	0
LKGVEAVMYMGTLSY	0
FLNRFTTTL	0
TQQLIRAAEIRASAN	1
LIRKSNHNFLVQAGN	1
GLVEVEKGVLPQLEQ	1
SSNFGAISSVLNDIF	1
FQFCNDPFL	0
PFFYYSDSPCESHGK	1
CGNFKVTKGKAKKGA	0
CGETSWQTGDFVKAT	0
YSLRLIDAMMFTSDL	0
LECNVKTTEVVGDII	1
KDFMSLSEQLRKQIR	0
QNYGDSATLPKGIMM	1
RIIPARARVECFDKF	1
TKTSVDCTMYICGDS	1
HDVSSAINRPQIGVV	1
ACRKVQHMVVKAALL	1
QMNLKYAISAKNRAR	1
RVYSTGSNVF	1
CVSTSGRWVLNNDYY	0
FLARGIVFM	1
RDISTEIYQAGSTPCNGVEG + CYSTL(C15)	1
VTFQSAVKRTIKGTH	0
GNICYTPSKLIEYTD	0
IETISLAGSYKDWSY	0
AIPTNFTISVTTEIL	1
LRIAGHHLGRCDIKDLPK	0
LLLDRLNQLESKMSG	1
KLWAQCVQL	0
DFTGCVIAWNSNNLDSKV	0
DIYNDKVAGFAKFLK	1
TSNSFDVLK	0
IGKIQDSLSSTASAL	1
KKWKYPQVNGLTSIK	1
LKINAACRKVQHMVV	0
DGVDVELFENKTTLP	0
TESNKKFLPFQQFGR	0
LSYYKLGASQRVAG	1
DIASTDTCFANKHAD	1
QALNTLVKQLSSNFG	1
RSVASQSII	1
GNYNYLYRLFRKS	1
VPAQEKNFTTAPAIC	0
TDGNKIADKYVRNLQ	1
LLDRLNQLESKMFGK	1
ATNNLVVMAYITGGV	1
PKLQSSQAWQPGVAM	1
VASCDAIMTRCLAVH	1
GKIQDSLSSTASALGKL	1
NKEMYLKLRSDVLLP	1
TDTGVEHVTFFIYNKIVDEP	0
LPFTINCQEPKLGSL	0
FNKVTLADAGFIKQY	1
ARLYYDSMSY	1
GSLYVKPGGTSSGDA	1
GMNGRTILGSALLED	0
DNKLKAHKDKSAQCF	0
GAWNIGEQKSILSPL	0
TGHMLDMYSVMLTND	0
MSKHTDFSSEIIGYK	0
SFPQSAPHGVVF	1
LLNKHIDAYKTFPPT	0
VNSTLEQYVFCTVNA	0
MKDLSPRWYFYYL	0
IINNARDGCVPLNII	0
GFCDLKGKYVQIPTT	0
NIIRGWIFGTTLDSK	0
NESLIDLQELGKYEQ	0
LLQYGSFCTQLNRALTGIAV	0
DSCNNYMLTY	1
YECDIPIGAGICASY	0
AYSNNSIAIPTNFTIS	0
VQHMVVKAALLADKF	1
PLEFGATSAALQPEE	1
GIGVTQNVLYENQKLIANQFNS	1
SICSTMTNRQFHQKL	0
KCAYWVPRASANIGC	0
IPTITQMNL	0
SNYLKRRVVFNGVSF	0
GVPVVDSYYSLLMPI	0
VLDMCASLKELLQNG	0
SLRVCVDTV	0
RLANECAQV	1
WICLLQFAY	1
LMDLEGKQGNFKNLREF	0
LQSLQTYVTQQLIRA	0
YTKRNVIPTITQMNL	1
VLVPHVGEIPVAYRK	1
HTPAFDKSAFVNLKQ	0
IGVTQNVLYENQKLI	0
NCDTLKEILVTYNCC	1
QLRVESSSKLWAQCV	1
WFSQRGGSYTNDKAC	0
STMTNRQFHQKLLKS	0
LAKNVSLDNVLSTFI	0
FAMQMAYRFNGIGVTQNVLYENQKL	0
LTALRLCAYCCNIVN	0
MGYINVFAFPFTIYS	0
KMAFPSGKVEGCMVQ	1
DFYDFAVSKGFFKEG	1
VSSQCVNLTTRTQLPP	0
KFVRIQPGQTFSVLA	1
YRLYLDAYNMMISAG	0
FDIYNDKVAGFAKFL	0
TYYLFDESGEFKLAS	0
AATVRLQAGNATEVP	1
TTNGDFLHFLPRVFS	0
GTSTDVVYRAFDIYN	0
SVTTEILPV	0
VCEFQFCNDPFLGVYYH + SCM(C2, C7)	1
EETKFLTENLLLYID	0
YYRSLPGVF	0
LVAMKYNYEPLTQDH	1
VATSRTLSYY	1
KAYKIEELFYSYATH	1
RNPANNAAIVL	1
FTYASALWEIQQVVD	1
IRGWIFGTTLDSKTQ	1
HADQLTPTWRVYSTG	0
GKYEQYIKWPWYIWL	1
IILFLALITLATCEL	0
NVYADSFVIRGDEVR	1
GFNFSQILPDPSKPSKR	1
IAQYTSALLAGT	1
RFASVYAWNRKR	1
SKRVDFCGKGYHLMS	0
ESNKKFLPFQQFGRDIADT	1
ATLQAENVTGLFKDC	0
TDFSRVSAKPPPGDQ	1
EAFEKMVSL	1
YEYGTEDDYQGKPLE	0
STASALGKLQDVVNQ	1
NITFELDERIDKVLN	0
IITTDNTFVSGNCDVVIG	0
TIYSLLLCRMNSRNY	0
FYFYTSKTTVASLIN	0
TQAFGRRGPEQTQGNFGDQE	0
EAELAKNVSLDNVLS	0
LSEISMDNSPNLAWP	0
CLSTLMKCDHCGETS	0
SRLDKVEAEVQIDRL	0
PDDQIGYYRRATRRI	0
TSSGDATTAYANSVF	0
SRNSSRNSTPGSSRGTS	0
KSNLKPFER	1
TQLNRALTGI	1
LALYNKYKYFSGAMD	0
NNSYECDIPIGAGIC	1
TNVYADSFVIRGDEVRQ	1
VYSSANNCTFEYVSQ	0
NFGAISSVLNDILSR	1
IVESCGNFKVTKGKA	0
QQTTLKGVEAVMYMG	1
KTDGTLMIERFVSLA	1
NRGMVLGSL	0
TILRTTNGDFLHFLP	0
NVPLHGTILTRPLLESELVI	0
ASTEKSNIIRGWIFG	0
FDTWFSQRGGSYTND	0
YLKRRVVFNGVSFST	0
DNLKTLLSLREVRTI	1
IYDEPTTTT	1
HLVDFQVTI	0
SKILGLPTQTVDSSQ	1
FGAISSVLNDILSRLDKVEAEVQIDRLITGRLQSLQ	0
EYADVFHLYLQYIRK	0
QIAPGQTGKIADYNY	1
NLLKDCPAV	0
GECPNFVFPLNSIIK	1
TDEMIAQYTSALLAGT + OX(M4)	1
LTGHMLDMY	1
HDIGNPKAIKCVPQA	0
YECLYRNRDVDTDFV	0
EKYCALAPNMMVTNN	1
FRYMNSQGL	0
SPRRAASVASQ	1
DRLNQLESK	1
SAGIFGADPIHSLRV	0
NVAKYTQLCQY	0
KPAPRELKV	1
NETLVTMPLGYVTHG	1
GSFCTQLNRALTGIA	1
LVKNKCVNF	0
IKVATVQSKMSDVKC	1
PEYFNSVCRLMKTIG	0
LLDRLNQLE	1
STQDLFLPFFSNVTW	0
FPLQSYGFQPTYGVG	1
LKSPNFSKLINIIIW	0
VDEAGSKSPIQYIDI	1
TPGDSSSGWTAGAAA	1
HNESGLKTILRKGGR	0
STSHKLVLSVNPYVC	1
TVEEAKTVLKKCKSA	0
NITNLCPFGEVFNATRFASV	1
YAWNRKRISNCVADYSV	1
QPIDLVPNQPYPNAS	0
KDLLARAGKASCTLS	0
MLLGSMLYM	1
ITGRLQSLQTYVTQQ	0
RYKLEGYAF	1
LKAPKEIIFLEGETL	1
FTALTQHGKEDLKFP	0
LPKEITVATSRTLSY	0
AIVSTIQRK	0
NYNYRYRLF	1
GKLQDVVNQNAQALNTLVK	1
QNVLYENQKLIANQ + PYRE(Q1)	1
TFDNLKTLLSLREVR	1
CVADYSVLYNSASFS	0
IAGLIAIVMVTIMLCCMTSC	0
AFDIYNDKVAGFAKF	0
IDIGNYTVSCLPFTI	0
RLFRKSNLKPFERDI	0
SQLMCQPILLLDQAL	1
HFAIGLALYYPSARI	0
LPQGFSALEPL	1
TEHSWNADLYKLMGH	0
VAYSNNSIAIPTNFT	0
AADLDDFSKQLQQSM	0
NMMISAGFSLWVYKQ	0
STGSNVFQTR	0
TCGKQATKYLVQQES	1
LYSTQLSTDTGVEHV	1
VRIIMRLWLCWKCRS	1
SSVLHSTQDLFLPFF	0
DEMIAQYTSALLAGT	1
GNYNYLYRLFRKSNL	0
NGTKRFDNPVLPFND	1
QQQQGQTVTKKSAAEAS	0
DSTECSNLLLQYGSF	1
TDDNALAYY	1
ANLAATKMSECVLGQ	1
ASEAARVVRSIFSRT	1
EEEQEEDWLDDDSQQ	0
WDLIISDMYDPKTKN	0
VLYENQKLI	1
RLNQLESKV	1
MFVFLVLLPLVSSQCVNL	0
WFHAIHVSGTNGTKRFDN	1
YNKVENMTPRDLGAC	1
LLWPVTLAC	0
HIGTRNPANNAAIVL	0
RYWEPEFYEAMYTPH	0
ALNTLVKQLSSNFGA	1
NLKPFERDISTEIYQ	0
SAPLIELCVDEAGSK	1
SNQVAVLYQDVNCTEVPVAI	1
KFDEDDSEPVLKGVK	0
GDYILANTCTERLKL	0
ADVTKIKPHNSHEGK	0
FNVPMEKLKTLVATA	1
SFPLCANGQVFGLYK	0
SPDDQIGYY	1
ESNKKFLPFQQFGRDIAD	0
FCGKGYHLMSFPQSA	0
GGTSSGDATTAYANS	1
VEKGIYQTSNF	0
ESSSKLWAQCVQLHN	1
LKYAISAKNRARTVA	1
PLIAAVITREVGFVV	1
RELHLSWEV	1
PPGTGKSHFAIGLAL	1
RSSVLHSTQDLFLPF	1
YFKYWDQTYHPNCVN	1
SPRRARSVASQSIIAYT	1
VHVVDGCNSSTCMMC	0
ITGGIAIAMACLVGL	1
VKQLSSNFGAISSVL	1
DLICAQKFNGLTVLPPL	0
LNDLCFTNVYADSFV	1
AEAELAKNV	1
PSGTWLTYTGAIKLD	1
VLQAVGACVLCNSQT	0
IKTIQPRVEKKKLDG	1
YFTSDYYQL	0
RGHLRIAGHHLGRCD	0
RNPAWRKAVF	0
IEDLLFNKV	1
QCAMRPNFTIKGSFL	1
TQLSTDTGVEHVTFF	0
AKVGILCIMSDRDLY	1
FLAYILFTRFFYVLG	0
YLITPVHVM	0
LLSAGIFGA	1
LIVTALRANSAVKLQ	1
FITGNTLQCIMLVYC	0
EAFLIGCNYLGKPRE	1
TRSMWSFNPETNILL	1
WNSNNLDSKVGGNYNY	0
EKNFTTAPAICHDGKAH	0
FEKMVSLLSVLLSMQ	0
PFHPLADNKF	0
AGSTFISDEVARDLS	1
YKAFKQIVESCGNFK	0
QSCTQHQPYVVDDPC	0
VNGYPNMFITREEAI	1
ENPDILRVYANLGER	0
GADPIHSLRVCVDTV	1
RNAGIVGVLTLDNQD	0
AIAMACLVGLMWLSY	0
GDFSHSQLGGLHLLI	1
YLGTGPEAGLPYGAN	0
NSPRRAASVASQ	1
CEEMLDNRATLQAIA	1
VKLQNNELSPVALRQ	1
LPFFSNVTWFHAIHVS	0
GFQPTYGVGYQPYRV	0
DQNNVGPKVYPIILR	1
FYSKWYIRVGARKSAPLIEL	1
ATPSDFVRATATIPI	1
YSKHTPINLVRDLPQ	0
MMISAGFSLWVYKQF	1
DKKIKACVEEVTTTL	0
HSQLGGLHLLIGLAK	0
GIQYGRSGETLGVLV	1
KNTQEVFAQVKQIYK	1
RGGSYTNDKACPLIA	0
LPPLLTDEMIAQYTS	1
GERSGARSKQRRPQG	0
STGVNLVAVPTGYVD	0
VLPFNDGVYFASTEK	1
EEMLDNRATLQAIAS	0
QDLFLPFFSNVTWFH	0
QTQGNFGDQELIRQGTDYKH	0
KDVVECLKLSHQSDI	0
SSPDDQIGYYRRATRRI	0
LRKHFSMMILSDDAV	1
KVNSTLEQYVFCTVN	0
TFHLDGEVITFDNLK	1
PQSAPHGVVFLHVTY	0
NAQALNTLVKQLSSN	0
ISTEIYQAGSTPCNG + MULT(C13, N14)	1
IVNSVLLFL	0
IPDYNTYKNTCDGTT	0
SFYVYSRVKNLNSSR	0
IWLGFIAGLIAIVMVT	0
LQVRDVLVRGFGDSV	1
YLTPGDSSSGWTAGAAAYYV	1
ARSVASQSIIAYTMS	1
PLVDLPIGINITRFQTLLAL	1
HTKKWKYPQVNGLTS	1
NQVAVLYQDVNCTEV	1
LCLFLLPSLATVAYF	0
LQFAYANRNRFLYII	0
KPVPYCYDTNVLEGS	0
ICHDGKAHFPREGVFV	0
VKQIYKTPPIKDFGGFN	0
TAPHGHVMVELVAEL	1
LKSIAATRGATVVIG	0
MEVTPSGTWLTYTGA	1
FSTGVNLVAVPTGYV	1
VCRHHANEYRLYLDA	0
AIHVSGTNGTKRFDN	0
IIRENNRVVISSDVL	0
GVVFLHVTYVPAQEK	0
QRNFYEPQIITTDNTF	0
GIYQTSNFRVQPTESIVRFP	0
NSYFTEQPIDLVPNQ	0
NQNAQALNTLVKQLSSNFG	1
IGINITRFQTLLALHR	0
YYKKDNSYF	0
KEELDKYFKNHTSPD	1
VLYNSASFSTFKCYG	0
KPRQKRTATKAYNVTQA	1
QMAYRFNGIGVTQNV	0
HIVYGDFSHSQLGGL	1
STLMKCDHCGETSWQ	1
KYEQYIKWPWYIWLGFIA	1
NFNFNGLTGTGVLTESNK	0
MRPNFTIKGSFLNGS	0
DSYYSLLMPILTLTR	0
YFTEQPIDLVPNQPY	0
GDFIQTTPGSGVPVV	1
LQAENVTGL	1
GLNLEEAARYMRSLK	0
IIIGGAKLK	0
GGTSSGDATTAYANS	0
YICGFIQQKLALGGS	0
VVLSFELL	0
PASWVMRIMTWLDMV	0
TRGVYYPDKVFRSSVLHSTQ	0
VADYSVLYNLAPFFTFKCYGV	0
IRGDEVRQIAPGQTG	0
TFNGECPNFVFPLNS	0
VKTTEVVGDIILKPA	0
EVNEFACVVADAVIK	1
QPYVVDDPCPIHFYS	0
QTSLRCGACIRRPFL	0
LPNNTASWFTALTQH	0
FNFNGLTGTGVLTESNKKFL	1
LALHRSYLTPGDSSS	1
TPVHVMSKHTDFSSE	1
TLADAGFIKQYGDCLGD	1
EPQIITTDNTFVSGN	0
FNCYFPLQSYGFQPTNGVGY	1
IDGYFKIYSKHTPINLVR	0
QQTVTLLPAADLDDF	1
NDNLLEILQKEKVNI	0
NNTDFSRVSAKPPPG	0
KSNLKPFERDISTEIYQAG	1
FIRQEEVQEL	0
VPMEKLKTL	0
RAKVGILCIMSDRDL	0
NNVAFQTVKPGNFNK	1
AGFIKQYGDCLG	1
RDLYDKLQFTSLEIP	0
SVAYSNNSIAIPTNF	1
SDVLYQPPQTSITSA	0
RTLETAQNSVRVLQK	0
SSTASALGKLQDVVN	0
SPRRAASVASQSII	1
PQIITTDNTFVSGNC	1
ARLDKVEAEVQIDRL	1
LDMVDTSLSGFKLKD	1
IAEILLIIMRTFKVS	1
IYQTSNFRV	0
LLADKFPVL	0
DFIDTKRGVYCCREH	1
KPSFYVYSR	0
VPRASANIGCNHTGV	0
SASFSTFKCY	1
DGCVPLNIIPLTTAA	1
ICAQKFNGLTVLPPL	0
PGSSRGTSPARMAGN	1
IDRLITGRLQ	1
VYQCAMRPNFTIKGS	0
EFVFKNIDGYFK	1
VVDDPCPIHFY	0
QTPFEIKLAKKFDTF	0
IPFAMQMAYRFNG	1
ETDLTKGPHEFCSQH	0
NAANVYLKHGGGVAG	1
MCGGSLYVKPGGTSS	0
GIYQTSNFR	1
LCVDEAGSKSPIQYI	1
KVITGLHPTQAPTHL	1
GVPINTNSSPDDQIG	0
VNFNFNGL	1
LCPFGEVFNATRFAS	0
TEEVVLKTGDLQPLE	1
KLNEEIAIILASFSA	0
SGDGTTSPISEHDYQ	0
WRNTNPIQLSSYSLF	1
ASFRLFARTRSMWSFNPETNILLNVPL	0
LWLLWPVTL	0
ACFVLAAVYRINWITGGIA	1
FTNVYADSFVIRGDE	0
RHHANEYRLYLDAYN	0
TLETAQNSVRVLQKA	1
FSGYLKLTDNVYIKN	1
TMYICGDSTECSNLL	1
GCVIAWNSNNLDSKV	1
YYTSNPTTFHLDGEV	1
IQYIDIGNY	1
PFGEVFNATRFASVYAWNRK	1
RKLEKMADQAMTQMY	1
SIIAYTMSLGAENSV	1
YSGQSTQLGIEFLKR	0
LSAQTGIAVLDMCAS	0
TPVVQTIEV	1
NLIIKNLSKSLTENK	1
GLAAVNSVPWDTIAN	1
STQLGIEFLK	0
NMTPRDLGACIDCSA	0
KTFPPTEPKK	1
VYKVYYGNALDQAIS	1
GKAHFPREG	1
ASQRVAGDSGFAAYS	0
CVNCLDDRCILHCAN	0
VNIQKEIDRLNEVAK	1
IRQEEVQEL	0
LPSYAAFAT	1
IATYCTGSIPCSVCL	0
APGTAVLRQWL	0
IGFDVEGCHATREAV	0
GELGDVRET	0
RNIKPVPEVKILNNL	1
MVRMYIFFASFYYVW	0
KVNINIVGDFKLNEE	0
SRIKASMPTTIAKNT	1
TLNDFNLVAMKYNYE	1
LMSFPQSAPHGVVFL	1
LYALVYFLH	1
NYLYRLFRKSNLKPF	1
LNTDHSSSSDNIALL	0
DAQGMDNLACEDLKP	0
DAAMQRKLEKMADQA	0
AVDCALDPL	0
HVTFFIYNK	1
SHSQLGGLHLLIGLA	1
TQDLFLPFFSNVTWFHAIHV	0
KEGSSVELKHFFFAQ	0
SQMEIDFLELAMDEF	0
VCEFQFCNDPFLGVY	1
FCDLKGKYVQIPTTC	1
KDFGGFNFSQILPDPSKPSKRSFIEDLLFNKVTLADAGFIKQY	1
KDTTEAFEKMVSLLS	1
VENPHLMGWD	1
ASLINTLNDLNETLV	1
NDLCFTNVYADSFVI	0
DYGDAVVYRGTTTYK	0
DFCGKGYHLMSFPQSAPHGV	0
NDGVYFASTEKSNII	1
SSYSLFDMSK	0
QSAPHGVVFL	1
ESGVKDCVVLHSYFT	1
PFFYYSDSPCESHGK	0
HEETIYNLLKDCPAV	0
SAKSASVYYSQLMCQ	0
LRKVPTDNYITTYPG	1
GVFVSNGTHWFVTQRNFY	0
QGLPNNTASWFTALTQH	0
CCHLAKALNDFSNSG	0
QYELKHGTFTCASEY	1
LTNIFGTVY	0
NVIVFDGKSKCEESS	1
SYECDIPIGAGICASYQT	1
IVLQLPQGTTLPKGF	0
RQKKQQTVTLLPAAD	0
PDSATLVSDIDITFL	1
GAALQIPFAMQMAYRFNGIG	0
RNGVLITEGSVKGLQ	1
NTYLEGSVRVVTTFD	0
YLFQHANLDSCKRVL	1
CFTNVYADSFVIRGD	0
LPVLQVRDVLVRGFG	1
PWYIWLGFI	1
TQDLFLPFFSNVTWFH	0
YLTPGDSSSGWTAGAAAYYVGYLQP	0
EPKKDKKKKADETQA	0
VAIHADQLTPTWRVY	1
LQPELDSFKEELDKYF	0
DVNLHSSRLSFKELL	1
LLLDRLNQL	0
DNSYFTEQPIDLVPN	1
VQFCDAMRNAGIVGV	0
LVDLPIGINITRFQTL	0
EVQIDRLITGRLQSL	0
LNRALTGIAVEQDKN	1
VASQSIIAYTMSLGAENS	0
TISVTTEILPVSMTK	0
RFTTTLNDFNLVAMK	0
LTNDVSFLAHIQWMV	0
DGVKHVYQLRARSVSPKL	1
TFSSTFNVPMEKLKT	1
ANKDGIIWVATEGAL	1
LESELVIGAVILRGHLR	0
VQMLSDTLKNLSDRV	1
TMLFTMLRKLDNDAL	1
GQQDGSEDNQTTTIQ	1
CPRHVICTSEDMLNP	1
NSRNYIAQVDVVNFN	0
HLDGEVITF	1
PYIVGDVVQEGVLTA	1
YQAGSTPCNGVEGFN	1
VPQEHYVRI	1
WNSNNLDSKVGGNYN	0
QRQKKQQTVTLLPAA	0
ENPHLMGWDYPKCDR	1
GGHSYGADLKSFDLG	0
WLTYTGAIKLDDKDP	0
QCGHYKHITSKETLY	0
WKCRSKNPLLYDANY	0
LDGFMGRIRSVYPVA	0
GCNSSTCMMCYKRNR	1
EAVKTQFNYYKKVDG	0
AEVAVKMFDAYVNTF	0
ELIRQGTDYKHWPQI	0
QTFSVLACY	0
NFNQHEVLLAPLLSA	0
QPYRVVVLSFELLHAPATVC	1
NVAFELWAKRNIKPV	0
LGTGPEAGLPYGA	1
YYKKDNSYFTEQPID	1
VKNKCVNFNFNGLTGTGVLTESNKK	0
EEVGHTDLMAAYVDN	0
DLQPLEQPTSEAVEA	0
DISASIVAGGIVAIV	0
IMQLFFSYFAVHFIS	0
VLAAECTIF	1
VLGQSKRVDFCGKGY	0
VVFNGVSFSTFEEAA	0
GLYKNTCVGSDNVTD	1
QQESPFVMMSAPPAQ	1
TYRRLISMMGFK	1
VGYQPYRVVVLSFELLHAPA	1
GVYHKNNKSWMESEF	1
QEHYVRITGLYPTLN	1
EANMDQESFGGASCC	1
DYKHWPQIAQFAPSA	0
MNYQVNGYPNMFITR	0
VDCTMYICGDSTECSNL	0
TPKDHIGTRNPANNAAI	0
STYASQGLVASIKNF	0
ISDEFSSNVANYQKV	0
DKVEAEVQIDRLITG	0
SMQGAVDINK	0
NVIPTITQMNL	1
TPCNGVEGFNCYFPL	1
REGVFVSNGTHWFVT	0
VVFLHVTYV	1
EDEFTPFDVVRQCSG	1
LRQWLPTGTL	1
VQELYSPIFLIV	1
VADYSVLYNSASFST	0
CVADYSVLY	0
PGTAVLRQWLPTGTL	0
LTQYNRYLALYNKYK	0
VSDADSTLIGDCATV	0
TCRRCPAEIVDTVSA	1
PSASAFFGMSRIGMEVT	0
GNAAISDYDYYRYNL	0
VATSRTLSYYKLGAS	0
YDYLVSTQEF	1
SQILPDPSKPSKR	1
GTCGLVEVEKGVLPQ	1
EKNFTTAPAICHDGK	0
NLVKNKCVNFNFNGL	0
TSKTTVASLINTLND	0
FTMLRKLDNDALNNI	1
TLEILDITPCSFGGVSVITP	0
TFLLNKEMYLKLRSD	0
LVLIMLIIFWFSLEL	1
GTFTCASEYTGNYQC	1
YLASGGQPI	0
PILLLDQALVSDVGD	1
AYSNNSIAIPTNFTI	1
KAYNVTQAF	0
GEVFNATRFASV	1
QGQTVTKKSAAEASK	1
LVQSTQWSLFFFLYE	0
GSLVVRCSFYEDFLE	0
SYFIASFRLF	0
VVIGIVNNTVYDPLQ	1
GFNFSQILPDPSKPSKR + GLYC(N3)	1
FDAYVNTFSSTFNVP	1
AANVYLKHGGGVAGA	1
ESSAKSASVYYSQLM	1
DKVEAEVQIDRLITGRLQSL	0
VFQSASKIITLKKRW	0
ASTSAFVETVKGLDY	0
FYFYTSKTTVASLIN	1
ALTGIAVEQDKNTQE	1
GINITRFQTLLALHR	0
FPLQSYGFQPTNGVGYQPYR	1
KMSECVLGQSKRVDF	1
NVTDFNAIATCDWTN	0
NNTVYDPLQPELDSF	1
FCLEASFNYLKSPNF	1
CLIGAEHVNNSYECD	1
KSVGKFCLEASFNYL	0
FKSVLYYQNNVFMSE	0
LGASQRVAGDSGFAA	1
TQFAFACPDGVKHVYQLRAR	1
GAISSVLNDILSRLD	1
SALNHTKKWKYPQVN	0
SEMVMCGGSL	1
NELSPVALRQMSCAA	0
KTPPIKDFGGFNFSQ	1
VVNVVTTKIALKGGK	1
KSATCITRCNLGGAV	1
NQKLIANQFNSAIGK	1
FEYVSQPFLM	1
KIYSKHTPINLVRDL	0
IFGTTLDSKTQSLLIVNNATNVVIK	0
EILDITPCSFGGVSV	0
INITRFQTLLALHRSYLTPG	1
LLLDDFVEII	0
LVKQLSSNFGAISSV	0
DYKHWPQIAQF	0
LAVTRMENAVGRDQN	1
NFRVQPTESIVRFPN	0
KLINIIIWF	1
KDGIIWVATEGALNT	1
RNSTPGSSRGTSPAR	1
NVYLAVFDKNLYDKL	0
GKPVPYCYDTNVLEG	1
ADAVIKTLQPVSELL	1
VNCDTFCAGSTFISD	1
IYKTPPIKDF	1
ELYSPIFLI	1
SCNNYMLTYNKVENM	1
VKNGSIHLY	1
LNGLWLDDVVYCPRH	0
DNRATLQAIASEFSS	1
VLPQLEQPYVFIKRS	0
MYSFVSEETGTLIVN	0
VCDNIKFADDLNQLT	1
ADVEWKFYDAQPCSD	0
TFKVSIWNLDYIINLIIKNL	0
YILANTCTERLKLFA	0
CHLAKALNDFSNSGS	1
VLNDILSRLDKVEAE	1
DALFAYTKRNVIPTI	0
HVISTSHKLVLSVNP	1
DEMIAQYTSALLAGTI	1
PSASAFFGMSRIGME	0
FLCLFLLPSLATVAY	0
SFRLFARTRSMWSFN	1
RRGPEQTQGNFGDQE	1
LPQGFSAL	0
DLEGKQGNFKNLREF	0
ETKDVVECLKLSHQS	0
CYGVSPTKLNDLCFTNV	0
HNIALIWNVKDFMSL	0
KLQNNELSPVALRQM	1
FAQDGNAAISDYDYY	0
AGAALQIPFAMQMAY	1
LLKYNENGTITDAVDC	0
NLLLQYGSFCTQLNR	1
SNHNFLVQAGNVQLR	0
PIQLSSYSLFDMSKF	0
INITRFQTLLALHRS	0
NSSPDDQIGYY	0
VKPGNFNKDFYDFAV	0
LLLDDFVEI	1
QMNLKYAISAKNRAR	0
VPATVSVSSPDAVTA	1
YGFQPTNGVGYQPYRVVVLSFELLH	0
QPTESIVRFPNITNLCPFGE	0
QTQGNFGDQELIRQGTD	0
KFPRGQGVPI	1
PVALRQMSCAAGTTQ	0
SVCLSGLDSLDTYPS	1
VFTGYRVTKNSKVQI	0
MDQESFGGASCCLYC	0
SDNVTDFNAIATCDW	1
ERLKLFDRYFKYWDQ	0
LEQWNLVIGFLFLTW	0
LQNNELSPV	1
LIVNNATNVVIKVCE	0
YPDKVFRSSVLHSTQDLFLPFFSNVTW	1
SRYWEPEF	1
SMWALIISVTSNYSG	0
YGSFCTQLNRALTGI	1
DRLITGRLQSLQTYV	0
IAPGQTGKI	0
STEKSNIIRGWIFGT	1
TAHSCNVNRFNVAIT	0
LLLLDRLNQLESKMF	1
STFKCYGVSPT	1
DKDSNFKDQVILLNKHIDAY	0
LVQMAPISAMVRMYI	1
FIKRSDARTAPHGHV	0
FVSGNCDVVIGIVNNTVY	0
PKTPKYKFVRIQPGQ	1
GEYTFEKGDYGDAVV	1
FLVFLGIITTVAAFH	1
PTLVPQEHYVRITGL	0
DEMIAQYTSALLAG	1
LKFPRGQGVPINTNS	1
HCLHVVGPNVNKGED	1
SEPVLKGVKL	0
TVIEVQGYK	0
LAILTALRLCAYCCN	1
STIAYTMSL	1
GNFYGPFVDRQTAQA	0
SVTTEILPV	1
RKMAFPSGKVEGCMV	1
KTLATHGLAAVNSVP	1
PINLVRDLPQGFSALEPLVD	0
PNFVFPLNSIIKTIQ	0
DATTAYANSVFNICQ	0
KLHNWNCVNCDTFCA	1
IINNTVYTKVDGVDV	1
AAYYVGYL	1
QATKYLVQQESPFVM	1
FEIKLAKKFDTFNGE	0
VSPTKLNDLCFTNVY	0
TFEYVSQPFLM	1
APAHISTIGVCSMTD	0
SFTVEKGIYQTSNFRVQP	1
PAICHDGKAHFPR + CYSTL(C4)	1
VCEFQFCNDPFLGVY	0
KLNVGDYFV	1
EIIFLEGETLPTEVL	0
QFAYANRNRFLYIIKLI	0
NSVFNICQAVTANVN	0
VKQLSSNFGAISSVLNDILSRLDKV	0
SVLHSTQDLFLPFFSN	0
GMEVTPSGTWLTYTGAIK	0
YKSVNITFELDERID	0
WNRKRISNCVADYSV	1
DKDPNFKDQVILLNK	0
PGNFNKDFYDFAVSK	1
SRGTSPARMAGNGGD	0
KQLSSNFGAISSVLNDILSR	0
VVFVLWAHGFELTSM	0
HADFDTWFSQRGGSY	0
LTDNVYIKNADIVEE	0
NESLIDLQELGKYEQ	1
GSSRGTSPARMAGNG	0
CSFYEDFLEYHDVRV	1
LDGFMGRIRSVYPVA	1
ILGSALLEDEFTPFD	0
NIIIWFLLLSVCLGS	1
PINPTDQSSYIVDSV	0
QSADAQSFLNRVCGV	0
YQHEETIYNLLKDCP	1
LPFFSNVTWFHAIHV	0
CNKTVGELGDVRETM	0
PTNFTISVTTEILPVSM	1
AVVCFNSTYASQGLV	0
AKALNDFSNSGSDVL	0
VLCNSQTSL	1
FGEYSHVVAFNTLLF	1
KMLCTHTGTGQAITV	0
AIILASFSASTSAFV	1
QHQPYVVDDPCPIHF	0
ILPVSMTKTSVDCTM	1
VLRQWLPTGTLLVDS	0
ECVLGQSKRVDFCGKGYHLM	0
FTTTLNDFNLVAMKY	0
QIVESCGNFKVTKGK	1
YILFTRFFY	1
ARNGVLITEGSVKGL	0
AHGFELTSMKYFVKI	0
HTPINLVRDLPQGF	1
QSLQTYVTQQLIRAAEIR	0
PHGHVMVELVAELEG	0
REVLSDRELHLSWEV	1
SASFSTFKCYGVSPTKLNDL	0
IGYYRRATRRIRGGD	1
ITGRLQSLQTYVTQQLIRAAEIRASANLAATKMSECV	0
TNSRIKASMPTTIAK	1
RLANECAQV	0
EQLDFIDTKRGVYCC	1
FSASTSAFVETVKGL	0
QAMTQMYKQARSEDK	1
VILLNKHIDAYKTFP	0
YTKVDGVDVELFENK	1
FLAFVVFLLV	1
GMPSYCTGYREGYLN	0
AFPFTIYSL	0
RGMVLGSLAATVRLQ	1
IFTQTTETAHSCNVN	1
MQKYSTLQGPPGTGK	0
ATAQEAYEQAVANGD	0
RAKVTSAMQTMLFTM	0
SFELLHAPATV	1
LLYDANYFL	1
YQCGHYKHITSKETL	1
VLSFELLHAPATVCGPK	0
LETIQITISSFKWDL	0
AFFGMSRIGMEVTPSGTW	0
LKLKVDTANPKTPKY	1
DILLAKDTTEAFEKM	1
LLTILTSLL	1
LIAAVITREVGFVVP	1
KTILRKGGRTIAFGG	0
WFVTQRNFYEPQIIT	0
FNAIATCDWTNAGDY	0
LGDIAARDLICAQKFNGL	0
STDVVYRAFDIY	0
TGCVIAWNSNNLDSK	1
NGIGVTQNVLYENQK	0
MAAYVDNSSLTIKKP	0
DRLNEVAKNLNESLIDL	0
NYMLTYNKVENMTPR	1
TNDKACPLIAAVITR	1
APGQTGVIA	1
MQVESDDYIATNGPL	1
NGSIHLYFDKAGQKT	1
ENNRVVISSDVLVNN	1
LKSIAATRGATVVIG	1
YLNTLTLAVPYNMRV	0
LYNKYKYFSGAMDTT	1
FKLTCATTRQVVNVV	0
AYTMSLGAENSVAYSNNS	0
VNAANVYLKHGGGVA	1
ELWAKRNIKPVPEVK	0
NVVNKGHFDGQQGEV	1
NGGAYTRYVDNNFCG	1
QIITTDNTFVSGNCDVVIGI	0
ALGVLMSNL	0
ELCVDEAGSKSPIQY	1
GKEDLKFPRGQGVPI	0
VKTDGTLMIERFVSL	1
LNSTNVTIATYCTGS	1
NCTEVPVAIHADQLT	0
LGYVTHGLNLEEAAR	0
RPPLNRNYV	1
IYSKHTPINL	1
ANFCALILAYCNKTV	0
NIIRGWIFGTTLDSKTQS	0
GKSHFAIGLALYYPS	0
KGFYAEGSRGGSQASSR	0
TGIAVLDMCASLKEL	1
KGLDYKAFKQIVESC	0
KNLYDKLVSSFLEMK	0
IKLDDKDPN	1
LLLDDFVEII	1
DNVYIKNADIVEEAK	0
ADIVEEAKKVKPTVV	1
TQDLFLPFFSNVTWFHAIHV	1
SLQSCTQHQPYVVDD	1
GSTPCNGVEGFNCYFP	0
VVFLLVTLAILTALR	0
KSAGFPFNK	1
KAFQLTPIAV	0
RRVWTLMNVLTLVYK	0
EVQPQLEMELTPVVQ	1
ALRQMSCAAGTTQTA	0
SVELKHFFFAQDGNA	0
TNVYADSFVIRGDEVRQIAP	0
KHGTFTCASEYTGNY	1
PEVKILNNLGVDIAA	0
KSREETGLLMPLKAP	0
LINIIIWFLLLSVCL	0
VAVPTGYVDTPNNTD	1
MYLKLRSDVLLPLTQ	1
FPLQSYGFQPTNGVGYQPYR	0
ALALLLLDR	1
SVAIKITEHSWNADL	0
QYGDCLGDIAARDLIC	0
IKWPWYIWL	1
ALVSDVGDSAEVAVK	1
VREVLSDRELHLSWE	0
ADSKIVQLSEISMDN	0
IYQTSNFRV	1
SVYAWNRKRISN	1
CCSCGSCCKFDEDDSEP	1
SPIQYIDIGNYTVSC	1
VGGKPCIKVATVQSK	1
ARDLICAQKFNGLTVL	0
VTPSGTWLTYTGAIK	1
VAIHADQLTPTWRVY	0
VVIPDYNTYKNTCDG	1
ATCITRCNLGGAVCR	0
DTVIEVQGYK	1
YLKLTDNVYIK	1
WFHAISGTNGTKRFD	1
LKLFAAETLKATEET	1
YVYSRVKNLNSSRVP	0
LKVDTANPKTPKYKF	0
SFGPLVRKI	1
ATVVIGTSK	1
TLIGDCATV	1
PPAYTNSFTRGVYYP	1
PFKLTCATTRQVVNV	1
LPDDFMGCV	1
WNCVNCDTFCAGSTF	0
KTSVDCTMYICGDST	0
NVYIKNADIVEEAKK	1
VATSRTLSY	1
KVKYLYFIK	0
IVEVQPQLEMELTPV	0
ASALWEIQQVVDADS	1
SGWTAGAAAYYVGYL	1
GGNYNYLYRLFRKSNLKPFE	1
DGDMVPHISRQRLTK	1
PVHVMSKHTDFSSEI	1
LKPFERDISTEIYQA	1
GCVFSYVGCHNKCAY	1
TLSEQLDFIDTKRGV	1
CNLLLLFVTVYSHLL	0
VPFWITIAYIICIST	0
QDKNTQEVF	0
RVVVLSFELLHAPATVCGP	1
SEVGPEHSL	1
NLYDKLVSSFL	1
PCSSGTYEGNSPFHP	0
AWPLIVTAL	1
SVEEVLSEARQHLKD	1
TLNGLWLDDVVYCPR	1
LPYPDPSRILGAGCF	1
NKHADFDTWFSQRGG	0
TENLLLYIDINGNLH	0
FGDQELIRQGTDYKH	1
VCVSTSGRWVLNNDY	0
IAATRGATVVIGTSK	0
IVTCAKEIKESVQTF	0
VLQKAAITILDGISQ	0
HGGGVAGALNKATNN	1
GCCSCGSCCKFDEDD	0
GPKKSTNLV	0
IAIPINFTISVTTEI	1
KQGEIKDATPSDFVR	1
VYFLQSINF	1
SCGSCCKFDEDDSEP	0
SRVKNLNSSRVPDLL	0
GSTFISDEVARDLSL	1
LYDANYFLC	1
APKEIIFL	1
KPCIKVATVQSKMSD	1
KLNDLCFTNVYADSFVIR	0
YIIKLIFLWL	0
IFGADPIHSLRVCVD	1
KLTCATTRQVVNVVT	0
LFVVEVVDKYFDCYD	0
CCKFDEDDSEPVLKG	0
DADSKIVQLSEISMD	0
EVTTTLEETKFLTEN	0
TSVDCTMYICGDSTE	1
ILASFSASTSAFVET	1
GRLIIRENNRVVISS	0
TLQPVSELLTPLGID	1
ACPLIAAVITREVGF	0
VFNICQAVTANVNAL	1
FLAFVVFLLVTLAIL	1
SLSSTASALGKLQDVVNQNA	0
EWKFYDAQPCSDKAY	1
NVTQAFGRR	1
EDDYQGKPLEFGATS	0
FTRGVYYPDKVFRSSVLH	1
TLLPAADLDDFSKQL	0
PLSETKCTLKSFTVEKGI	1
IAQYTSALLAG	1
KQASLNGVTL	1
PTWRVYSTGSNVFQTRAGCL	0
VVFLHVTYV	0
RDLICAQKFKGLTVLPPLLT	0
AVRDPQTLEILDITPCSF	1
LQDLKWARFPKSDGT	0
GIYQTSNFRVQPTES	0
PSGKVEGCMVQVTCG	0
CFSTASDTYACWHHS	0
WLDDVVYCPRHVICT	0
DAGFIKQYGDCLGD	1
ITDAVDCALDPLSET	1
NGTITVEELK	1
ILSRLDKVEAEVQID	1
QPSVGPKQASLNGVT	0
ITPVHVMSK	1
GWDYPKCDRAMPNML	0
ALVYFLQSI	1
LNIKLLGVGGKPCIK	0
TVSWNLREMLAHAEE	0
MGYINVFAFPFTIYS	1
RMAGNGGDA	0
YTNSFTRGV	1
RKSAPLIELCVDEAG	0
CESHGKQVVSDIDYV	1
EFQFCNDPFLGVYY + MULT(E1, C5)	1
GTEVNEFACVVADAV	0
NTPKDHIGTRNPANN	0
ELYHYQECV	1
RCPAEIVDTVSALVY	0
LEDEFTPFDVVRQCS	0
KCEESSAKSASVYYS	0
TCGTTTLNGLWLDDV	0
GVPINTNSSPDDQIGYY	0
KNVSLDNVLSTFISA	1
LPLQLGFSTGVNLVA	0
TNSFTRGVYYPDKVFRSS	0
LIAIVMVTIMLCCMT	1
PNLAWPLIVTALRAN	0
GLAAIMQLFFSYFAV	0
TIADYNYKL	0
KYLYFIKGLNNLNRG	0
GLIAIVMVTI	0
FDTFNGECPNFVFPL	1
KNTQEVFAQVKQIYK	0
FTRGVYYPDKVFRSSVL	1
PPAQYELKHGTFTCA	0
DPLSETKCTLKSFTV	1
VNGYPNMFITREEAI	0
TAEAELAKNVSLDNV	1
QPRVEKKKLDGFMGR	1
SMKYFVKIGPERTCC	0
PDGYPLECIKDLLAR	0
KYVQIPTTCANDPVG	1
VIKVCEFQFCNDPFL	0
SLRVCVDTV	1
AGLEAPFLY	1
NEKQEILGTVSWNLR	1
GTVTLKQGEIKDATPSDFVR	0
TLIGDCATV	0
DYVYNPFMIDVQQWG	1
KEELDKYFKNHTSPD	0
RRARSVASQSIIAYT	1
EFCSQHTMLVKQGDD	1
SLLMPILTL	0
VLAAECTIFKDASGK	1
VSLLSVLLSMQGAVD	0
HNSEVGPEHSLAEYH	0
DPAQLPAPRTLLTKG	1
NVIPTITQMNLKYAI	1
RVYSTGSNVFQTRAG	0
LKALNLGETFVTHSK	1
PFGEVFNATRFASVYAW	0
KMQRMLLEK	1
SNKKFLPFQQFGRDI	0
TVLCLTPVYSFLPGV	0
DAGFIKQYGDCLGDIA	1
FKLNIKLLGVGGKPC	0
YSFVSEETGTLIVNS	0
NVYADSFVIR	0
FDKSAFVNLKQLPFF	0
TIFKDASGK	0
SSDNIALLV	1
HDELTGHMLDMYSVM	0
DLKPVSEEVVENPTI	1
DDSEPVLKGVKLHYT	1
ALILAYCNKTVGELG	1
NNELSPVALRQMSCA	1
ASVVNIQKEIDRLNE	0
GYLNSTNVTIATYCT	1
PFERDISTEIYQAGSTP	1
EVVDKYFDCYDGGCI	0
YRRLISMMGFKMNYQ	0
RKSNLKPFERDISTEIYQAG	1
TNFTISVTTEILPVS	1
LKGKYVQIPTTCAND	1
GAEHVNNSYECDIPI	0
MLSDTLKNLSDRVVF	0
SSANNCTFEY	1
LNRFTTTLNDFNLVA	1
ASQGLVASIKNFKSV	0
DFNAIATCDWTNAGD	0
CCMTSCCSCLKGCCS	1
GNIADYNYKLPDDFT	1
VLTESNKKFLPFQQFG	0
HTFSNYQHEETIYNL	0
ALQIPFAMQMAYRFNGIGV	1
ETISLAGSYKDWSYS	1
RTATKAYNV	0
VQQESPFVMMSAPPA	1
NLNSSRVPDLLV	0
DCSKVITGLHPTQAP	1
AVYRINWITGGIAIA	0
VTLADAGFIKQYGDC	0
CGPKKSTNLVKNKCV	1
ASAFFGMSR	0
QLDFIDTKRGVYCCR	1
FYSKWYIRVGARK	1
GPDGYPLECIKDLLA	1
LPFAMGIIAMSAFAM	0
NCCRFQEKDEDDNLI	0
APAHISTI	0
LEGETLPTEVLTEEV	0
FLLFLVLIMLIIFWF	0
KLQFTSLEI	1
VVQEGVLTAVVIPTK	1
FVSDADSTLIGDCAT	1
IDLQELGKYEQYIKW	0
SIVAYTMSL	0
LPSYAALAT	1
RIFTIGTVTLK	1
VSAARLTPCGTGTST	0
FAPSASAFF	1
VLGLKTLATHGLAAV	1
RSFIEDLLFNKVT	1
NTLQCIMLVYCFLGY	0
ATVRLQAGNATEVPA	1
VTNNTFTLK	1
KKPNELSRVLGLKTL	0
AARDLICAQKFNGLT	1
IVNNLDKSAGFPFNK	0
DGGVTRDIASTDTCF	0
TRALTAESHVDTDLT	0
QIGGYTEKWESGVKD	0
SEFSSLPSYAAFATA	0
APYIVGDVVQEGVLT	0
NFNFNGLTGTGVLTESNK	1
KVLNEKCSAYTVELG	1
YPIIGDELKINAACR	1
AYNGYLTSSSKTPEE	1
QDALFAYTKRNVIPT	0
KTLVATAEAELAKNV	1
PDPSKPSKRSFIEDLLFNKVTLADA	0
VYLPYPDPSRI	1
NKSWMESEFRVYSSA	1
SDVKCTSVVLLSVLQ	0
AKNVSLDNVLSTFIS	0
RVLSNLNLPGCDGGS	1
RLCAYCCNIV	1
KLDDKDPQF	1
EIRASANLAATKMSE	0
TSVDCTMYICGDSTE	0
DKLQFTSLEIPRRNV	1
DSEVVLKKLKKSLNV	0
LTPTWRVYSTGSNVF	0
LSKGVHFVCNLLLLF	0
ITDAVDCALDPLS	1
EQPIDLVPNQPYPNA	0
FVENPDILRVYANLG	0
QPTESIVRFPNITNL	0
NDKACPLIAAVITRE	1
KPFLNKVVSTTTNIV	1
VEEAKKVKPTVVVNA	1
RKLEKMADQAMTQMY	0
YHYQECVRGTTVLLK	0
ASKIITLKKRWQLAL	0
FNSAIGKIQDSLSST	1
ILANTCTERLKLFAA	0
VNCLDDRCILHCANF	0
LPQGFSALEPLVDLP	1
KSFTVEKGIYQTSNF	0
KSVNITFELDERIDK	1
AKHYVYIGDPAQLPA	1
LLWPVTLAC	1
GTLEPEYFNSVCRLM	0
VGYLQPRTF	1
ITREEAIRHVRAWIG	0
VLKKLKKSLNVAKSE	1
GHTDLMAAYVDNSSL	0
LNVAKSEFDRDAAMQ	0
AQFAPSASA	0
FTSDYYQLYSTQLST	0
PPGTGKSHFAIGLAL	0
QTTETAHSCNVNRFN	0
GATSAALQPEEEQEE	1
HTQVVDMSMTY	1
EDFIPMDSTVKNYFI	0
DNQTTIIQTIVEVQP	1
LLNKEMYLK	1
KPFERDISTEI	0
KMFDAYVNT	1
HTQVVDMSMTYGQQF	0
TESIVRFPNITNL	1
LPDPSKPSKRSFIED	0
HVSGTNGTK	1
KFPRGQGVPINTNSS	1
KMFDAYVNTFSSTFN	0
TKIKPHNSHEGKTFY	1
QVVSDIDYVPLKSAT	0
YENAFLPFAMGIIAM	0
PQIGVVREFLTRNPA	1
RVECTTIVNGVRRSF	0
CPACYNSEV	1
SANNCTFEYVSQPFLMD	1
HWFVTQRNFYEPQIIT	0
REHEHEIAWYTERSE	0
MFVFLVLLPLVSSQCVNLTT	1
ENPTIQKDVLECNVK	0
VVGPNVNKGEDIQLL	1
TIVEVQPQL	1
DAALALLLLDRLNQL	0
SFLGRYMSALNHTKK	0
CTDDNALAYYNTTKG	0
TPINLVRDL	1
AGVSICSTMTNRQFH	1
TTQTACTDDNALAYY	0
FCTQLNRALTGIAVE	0
YNYLYRLFRKSNLKPFE	1
KMVSLLSVL	1
FHAISGTNGTKRFDN	1
VQTIEVNSFSGYLKL	0
EHSLAEYHNESGLKT	0
KPRQKRTATKAYNVT	1
KGTLEPEYFNSVCRL	0
SDLQDLKWARFPKSD	0
YWFFSNYLKRRVVFN	0
QEVFAQVKQIYK + PYRE(Q1)	1
LSWEVGKPRPPLNRN	1
SQGLLPPKNSIDAFK	0
GKGYHLMSFPQSAPHGV	1
HPNPKGFCDLKGKYV	0
EPPCRFVTDTPKGPK	0
EYVSQPFLMDLEGKQGNF	0
YCKSHKPPISFPLCA	0
TIGTVTLKQGEIKDA	1
VAKSHNIAL	1
TRNPAWRKAVFISPY	1
ISRQRLTKYTMADLV	0
STECSNLLLQY	0
CANFNVLFSTVFPPT	0
CDVVIGIVNNTVYDP	0
MYICGDSTECSNLLL	1
EAEVQIDRLITGRLQSL	0
ITLKKRWQLALSKGV	0
TAPAICHDGKAHFPREG + CYSTL(C6)	1
DRLNEVAKNLNESLI	0
SPARMAGNGGDAALA	1
VIPDYNTYKNTCDGT	0
EAEVQIDRLITGRLQ	0
RFNVAITRAKVGILC	0
KNLNESLIDLQELGKYEQYI	0
TTIIQTIVEVQPQLE	1
VASQSIIAYTMSLGA	1
HFVNLDNLRANNTKG	1
FAVDAAKAY	0
KLPDDFTGC	0
GQPITNCVKMLCTHT	1
QRNFYEPQIITTDNT	1
KLRGTAVMSLKEGQI	1
LLLDDFVEIIKSQDL	1
LELAMDEFIERYKLE	0
FQFCNDPFLGVYYH	1
GTKRFDNPVLPFNDG	1
MMSAPPAQYELKHGT	0
SRELKVTFFPDLNGD	0
RVQPTESIVRF	1
HVSGTNGTKRFDNPV	0
SNGTHWFVTQRNFYEPQIIT	1
WDYKRDAPAHISTIG	1
LNEVAKNLNESLIDLQELGK	1
SYFTEQPIDLVPNQP	1
AISDYDYYR	1
VTYKLDGVVCTEIDP	0
RSTNSRIKASMPTTI	1
KPIVWHVNNATNKAT	1
YAFEHIVY	0
PCSFGGVSVITPGTN	0
ALRANSAVK	0
AQALNTLVKQLSSNFG	0
SFTRGVYYPDKVFRSSVLHS	0
YRRLISMMGFKMNYQ	1
IGINITRFQTLLALH	1
SAKNRARTV	1
IAQYTSALLAGTITS	1
IITTDNTFVSGNCDV	0
YQCAMRPNFTIKGSF	0
SSTASALGK	0
VPMEKLKTLVATAEA	0
QYIKWP + PYRE(Q1)	1
FFFAQDGNAAISDYD	1
IKQYGDCLGDIAARDLIC	0
YSLRLIDAMMFTSDL	1
FVFKNIDGY	1
NICYTPSKLIEYTDF	0
RSGETLGVLVPHVGE	1
GEIPVAYRKVLLRKN	0
MKIILFLALITLATC	1
QLPPAYTNSFTRGV	1
TYCTGSIPCSVCLSG	0
AVASKILGL	1
STFISDEVARDLSLQ	1
LAEYHNESGLKTILR	1
TDGVCLFWNCNVDRY	0
LLYDANYFLCW	0
MKDLSPRWY	1
PNMMVTNNTFTLKGG	0
YYVGYLQPRTF	1
VLITEGSVKGLQPSV	0
NLLKDCPAV	1
NCDTLKEILVTYNCC	0
GVSPTKLNDLCFTNV	1
EWKFYDAQPCSDKAY	0
LHPTQAPTHLSVDTK	1
MLCCMTSCCSCLKGC	0
GIVNNTVYDPLQPE	1
ENSVAYSNNSIAIPT	1
FSTASDTYACWHHSI	1
IVNVSLVKPSFYVYS	0
DEMIAQYTSALLAGTIT	1
RYMSALNHTKKWKYP	1
RPLLESELVI	0
IPVAYRNVL	1
YLCFLAFLLFLVLIM	0
PFTIYSLLLCRMNSR	0
TPTWRVYSTGSNVFQ	0
LLSVLQQLRVESSSK	1
SVFNICQAV	1
VLITEGSVKGLQPSV	1
YCALAPNMMVTNNTF	1
GDLQPLEQPTSEAVE	1
LRQWLPTGTLL	1
KCVNFNFNGLTGTGV	0
LHKPIVWHVNNATNK	0
DKACPLIAAVITREV	0
QYIKWPWYI	0
SVQTFFKLVNKFLAL	0
FDNPVLPFNDGVYFASTEKSNIIRG	0
SVTTEILPVSMTKTSVDCTMYICGDSTECSNLLLQYGSFCTQL	1
KSVYYTSNPTTFHLD	0
ISSFKWDLTAFGLVA	0
CRCHIDHPNPKGFCD	0
CTFEYVSQPFFMDLE	1
VSNGTHWFVTQRNFYEPQIIT + DEAM(N3)	1
MKIILFLALITLATCELYHY	0
TMADLVYAL	0
VNLTTRTQLPPAYTN	0
KDEDDNLIDSYFVVK	0
ASKIITLKK	0
RKLDNDALNNIINNA	1
FEHIVYGDFSHSQLG	0
SSSKLWAQCVQLHND	0
DEMIAQYTSALLAGT + OX(M3)	1
RKQIRSAAKKNNLPF	0
DAVRDPQTL	1
FPRGQGVPINSGPDDQIGYYRRATRRI	1
TQRNFYEPQIITTDN	0
ARDLICAQKFNGLTV	1
AFATAQEAYEQAVAN	0
YNGSPSGVYQCAMRP	1
KCDRAMPNMLRIMAS	0
DGISQYSLRLIDAMM	1
MVMCGGSLYV	1
VQIDRLITGRLQSLQ	0
EEIAIILASFSASTS	1
CDRAMPNMLRIMASL	0
GKIADYNYKLPDDFTGCVIA	1
LIIRENNRVVISSDV	0
VAGFAKFLKTNCCRF	0
NSRIKASMPTTIAKN	1
GPQNQRNAPRITF	1
LLVYAADPAMHAASG	0
QSNHDLYCQVHGNAH	0
NYLGKPREQIDGYVM	0
FSAVGNICY	1
SNLLLQYGSFCTQLN	0
QEGVVDYGARFYFYT	0
YNKYKYFSGAMDTTS	1
YFDKAGQKTY	1
ESLRPDTRYVLMDGS	0
MTARTVYDDGARRVW	1
TNNLVVMAYITGGVV	1
VQLSEISMDNSPNLA	0
NIIRGWIFGTTLDSK	1
QLIRAAEIRASANLA	1
GCDVTDVTQLYLGGM	0
KGKYVQIPTTCANDP	1
MFVFLVLLPLVSSQCVN	0
VFKNIDGYFKIYSKHTPINL	0
FYVLGLAAIMQLFFS	0
KCTLKSFTVEKGIYQTSNFRVQPTE	0
ITLATCELY	1
DVLYQPPQTSITSAV	0
KDVLECNVKTTEVVG	0
GFYAEGSRGGSQASS	1
GCFVDDIVKTDGTLM	1
STGVNLVAVPTGYVD	1
TQLPPAYTNSFTRGVYYP	0
DNQTTTIQTIVEVQP	0
HRFYRLANECAQ	1
RVDFCGKGY	1
WICLLQFAYANRNRF	0
KLFIRQEEV	1
QGDDYVYLPYPDPSR	1
ACEIVGGQIVTCAKE	0
IPFAMQMAYRFNGIG	0
CFTNVYADSFVIRGDE	0
RSKQRRPQGLPNNTASW	0
CNDPFLGVYYHKNNKS	0
NIINNARDGCVPLNI	1
VADYSVLYNSASFST	1
SFVSEETGTLIVNSV	1
DLVYALRHFDEGNCD	0
NTLNDLNETLVTMPL	1
YLTNDVSFLAHIQWM	1
VLSEMVMCGGSLYVK	1
SPNLAWPLIVTALRA	0
TFSVLACYNGSPSGV	1
QIDGYVMHANYIFWR	0
QLREPMLQSADAQSF	0
TSLKLKDCVMYASAV	1
QTRAGCLIGAEHVNN	0
KNLNESLIDLQELGK	0
GALDISASIVAGGIV	0
NKCAYWVPRASANIG	0
LLRKNGNKGAGGHSY	0
SLTIKKPNELSRVLG	1
SLLIVNNATNVVIKVC	0
QLRARSVSPKLFIRQ	1
MTKTSVDCTMYICGDS	0
FGWLIVGVALLAVFQ	0
LYCIDGALLTKSSEY	0
NDALNNIINNARDGC	1
APHGVVFLHVTYVPA	0
NPKTPKYKFVRIQPG	0
GSLPINVIVFDGKSK	0
QSAPHGVVFLHVTYV	0
HSDKFTDGV	1
SMMILSDDA	1
LTAVVIPTK	0
FLPGVYSVIY	0
YPQVNGLTSI	1
QCVNLTTRTQLPPAY	1
SYYKLGASQRVAGDS	1
YGNALDQAISMWALI	1
TILGSALLEDEFTPF	0
KGFCDLKGKYVQIPT	0
DSLSSTASALGKLQD	0
TERLKLFAAETLKAT	1
YTNSFTRGVYY	1
VGQQDGSEDNQTTII	1
TPPIKDFGGFNFSQIL	0
VLSFELLHAPATVCGPK	1
SATCITRCNLGGAVC	1
NVLYENQKLIANQFN	1
EQDKNTQEVF	0
VGDSAEVAVKMFDAY	1
TESNKKFLPFQQFGRDIADT	1
LLDRLNQL	1
MEPIYDEPTTTTSVP	1
SNVANYQKVGMQKYS	1
GTILRTTNGDFLHFL	0
HNWNCVNCDTFCAGS	0
AEAELAKNVSLDNVL	1
VPVAIHADQLTPTWR	1
DNQDLNGNWYDFGDF	0
LALCADSIIIGGAKL	0
KVVKVTIDYTEISFM	0
SEDNQTTTIQTIVEV	1
AWPLIVTALRANSAV	0
SNNSIAIPTNFTISVTTE	0
LVVMAYITGGVVQLT	1
IKLDDKDPQ	1
TKCTLKSFTVEKGIY	0
LQQIELKFNPPALQD	1
FKNLREFVFKNIDGY	0
DRLNQLESKMSGKGQ	1
FKIYSKHTPINL	1
VLLFLAFVV	0
RNFYEPQIITTDNTFVSG	1
FEIKLAKKFDTFNGE	1
DGYPLECIKDLLARA	0
NGRTILGSALLEDEF	0
GCVIAWNSNNLDSKVG	0
NLVRDLPQGFSALEP	0
DTVIEVQGYKSVNIT	1
NLDSCKRVLNVVCKT	0
IDRLNEVAKNLNESL	1
YGPFVDRQTAQAAGT	1
VSTQEFRYMNSQGLL	1
LYRLFRKSNLKPFER	1
KLIANQFNSAIGKIQD	0
KCYGVSPTKL	0
PKCDRAMPNMLRIMA	0
LAYYFMRFRRAFGEY	0
YTDIATSAC	1
ITLATCELYHYQECV	1
TKGKAKKGAWNIGEQ	0
QPRTFLLKYNENGTIT	0
SHNIALIWNVKDFMS	1
DVVAIDYKHYTPSFK	0
TTVAAFHQECSLQSC	1
GYINVFAFPFTIYSL	0
DEMIAQYTSALL	1
YRINWITGGIAIAMACLVGL	0
LEQYVFCTVNALPET	1
SETKCTLKSFTVEKGIYQ	0
CDGGSLYVNKHAFHT	1
SEQLDFIDTKRGVYC	1
TDGVCLFWNCNVDRY	1
AVINGDRWFLNRFTT	0
HTKKWKYPQVNGLTS	0
LAPNMMVTNNTFTLK	1
NYYKKDNSYFTEQPI	1
GPKVKYLYFIKGLNN	0
LDVYYHKNNKSWMES	1
HVDILGPLSAQTGIA	1
QPTNGVGYQPYRVVVLS	0
IDRLNEVAKNLNESL	0
VPVAIHADQLTPTWR	0
GNVQLRVIGHSMQNC	1
CEFQFCNDPFLGVYYH	0
GFNIDYDCVSFCYMH	0
SNFRVQPTESIVRFPNI	1
LAVFQSASKIITLKK	1
GHTDLMAAYVDNSSL	1
PNITNLCPFGEVFNA	1
ECPNFVFPLNSIIKT	0
AENSVAYSNNSIAIP	1
VDCALDPLSETKCTL	0
DFVENPDILRVYANL	0
KDWYDFVENPDILRV	1
GFMWLSYFI	0
TGTGQAITVTPEANM	1
VVYRGTTTYK	0
KPLEFGATSAAL	1
YTVELGTEVNEFACV	1
FLHVTYVPA	1
HNWNCVNCDTFCAGS	1
VLSTFISAARQGFVD	1
RHINAQVAKSHNIAL	1
KLFIRQEEV	0
PDYNTYKNTCDGTTF	1
GVYYPDKVFR	0
DFKLNEEIAIILASF	0
APKEIIFLEGETL	1
IVLQLPQGTTLPK	1
LDDRCILHCANFNVL	0
SGFKLKDCVMYASAV	0
SIVAGGIVAIVVTCL	0
CEIVGGQIVTCAKEI	1
AISAKNRARTVAGVS	1
KALRKVPTDNYITTY	1
QHQPYVVDDPCPIHF	1
QQQGQTVTKKSAAEA	1
IDGYFKIYSKHTPI	1
MEVTPSGTWLTYTGA	0
FITDAQTGSSKCVCS	0
VCRLMKTIGPDMFLG	1
LEGETLPTEVLTEEV	1
DQIGYYRRATRRIRG	1
KVGMQKYSTLQGPPG	0
ICQAVTANVNALLST	0
VNEFYAYLRKHFSMM	0
RIGNYKLNTDHSSSS	0
DMFLGTCRRCPAEIV	0
VPAQEKNFTTAPAIC	1
ASFDNFKFVCDNIKF	0
GVVTTVMFLARGIVF	0
TRELMRELNGGAYTR	1
PKLDNYYKKDNSYFT	0
TTADIVVFDEISMAT	1
SDEFSSNVANYQKVG	1
YLKLTDNVYIKNADI	1
HAIHVSGTNGTKRFD	0
HRFYRLANECAQVLS	0
VATEGALNTPKDHIG	0
QIPFAMQMAYRFN	1
FVDGVPFVVSTGYHF	0
NVANYQKVGMQKYST	1
AYSNNSIAIPTNFTI	0
RAFGEYSHVVAFNTL	0
DQLREPMLQSADAQS	0
PHGVVFLHVTYVPAQEKNFT	0
FRKSNLKPFERDISTEIY	1
YFASTEKSNIIRGWIF	0
LNVAKSEFDRDAAMQ	1
VLLFLAFVVFLLVTL	0
LMKTIGPDMFLGTCR	0
YGARFYFYTSKTTVA	0
GARRVWTLMNVLTLV	0
GEDIQLLKSAYENFN	1
SINFVRIIMRLWLCW	0
ANRNRFLYIIKLIFL	0
RDISTEIYQAGSTPC	1
PNASFDNFKFVCDNI	1
VKPTVVVNAANVYLK	1
LPDDFTGCVIAWNSNNLDSK + MULT(C8, W12)	1
AARVVRSIFSRTLET	1
GRDIADTTDAVRDPQT	0
YAADPAMHAASGNLL	1
AGNATEVPANSTVLS	0
EDNQTTTIQTIVEVQ	1
YLVQQESPFVMMSAP	0
YSGVVTTVMFLARGI	0
ARSVSPKLFIRQEEV	1
EIIKSQDLSVVSKVV	0
FTQSRNLQEFKPRSQ	0
VLLPLVSSQCVNLTT	1
YDCVSFCYMHHMELP	0
TEVNEFACVVADAVI	0
SYQTQTNSPRRAASVA	1
GDSAEVAVKMFDAYV	0
TFGGPSDSTGSNQNG	0
TNGVGYQPYRVVVLS	1
FSSLPSYAAFATAQE	0
LYAFASEAARVVRSI	1
VHAGTDLEGNFYGPF	0
VRSIFSRTLETAQNS	0
LQPVSELLTPLGIDL	1
PVALRQMSCAAGTTQ	1
NFTISVTTEILPVSM	0
GTNGTKRFDNPVLPF	1
VNKHAFHTPAFDKSA	0
NGLWLDDVVYCPRHV	0
YLRKHFSMM	0
ELGTDPYEDFQENWN	0
SVITPGTNTSNQVAVLYQ	0
KDTEKYCALAPNMMV	0
YITGGVVQL	0
VIGIVNNTVYDPLQP	0
YTTTIKPVTY	1
LSVNPYVCNAPGCDV	1
VYAWNRKRI	0
IGAGICASYQTQTNSPR	1
QGLPNNTASWFTALT	0
FQFCNYPFL	1
FDNFKFVCDNIKFAD	1
EFYEAMYTPHTVLQA	1
TPINLVRDLPQGFS	1
APGQTGKIADYNYKLP	0
NVYIKNADIVEEAKK	0
RLITGRLQSLQTYVT	1
FSSLPSYAAFATAQE	1
EEVVENPTI	1
INAQVAKSHNIALIW	1
RGPEQTQG	0
FCNDPFLGVYYH	1
YWEPEFYEAMYTPHT	1
LLGVGGKPCIKVATV	1
QLQQSMSSA	1
GNYNYLYRLFRKSNLKPFER	1
TFFKLVNKF	0
EMVMCGGSLYVKPGG	1
PGIPKDMTYRRLISM	1
IPRRNVATLQAENVT	1
PLQSYGFQPTNGVGYQPY	0
PVSIINNTVYTKVDG	1
ESHGKQVVSDIDYVP	0
TDAVRDPQTLEILDITPCSFGGVSV	0
DYFNKKDWYDFVENP	0
SEETGTLIV	1
RVLQKAAITILDGIS	1
EIIKSQDLSVVSKVV	1
KTFPPTEPKKDKKKK	1
CGTGTSTDVVYRAFD	1
KIITLKKRWQLALSK	0
KDKKKKADETQALPQ	0
LFARTRSMWSFNPET	0
KVEAEVQIDRLITGRLQSLQT	1
IKLDDKDPNFKDQVI	0
STQYEYGTEDDYQGK	1
VTKIKPHNSHEGKTF	0
KGVEAVMYMGTLSYE	0
SVGKFCLEASFNYLK	1
KQLIKVTLV	1
VSGNYNYLYRLFRKS	1
IMLCCMTSC	1
GQTGKIADYNYKLPD	0
VKRTIKGTHHWLLLT	1
GMSRIGMEVTPSGTW	1
VTDFNAIATCDWTNA	0
SALLAGTITSGWTFG	0
YGDSATLPKGIMMNV	0
LIEYTDFATSACVLA	1
LIVNNATNVVIKVCEFQFCNDPFLG	0
VSSAINRPQIGVVRE	0
PFFSNVTWFHVISGTNGTKRF	1
KDAPYIVGDVVQEGV	1
YYKKVDGVVQQLPET	0
NFNKDFYDFAVSKGF	1
KIYSKHTPINLVRDLPQGFS	1
CYNGSPSGVYQCAMR	0
ANTCTERLKLFAAET	1
TLAILTALR	1
VTPSGTWLTY	0
HNQDVNLHSSRLSFK	0
LEFGATSAALQPEEE	0
EAKKVKPTVVVNAAN	1
SYYKLGASQRVAGDSGFAAY	1
LYIIKLIFLWLLWPV	1
ADAQSFLNRVCGVSA	1
YVYSRVKN	1
SHQSDIEVTGDSCNN	0
NSVAYSNNSIAIPIN	1
LFLPFFSNV	0
NESGLKTIL	1
TKFLTENLLLYIDIN	0
SNHDLYCQVHGNAHV	0
TEAFEKMVSLLSVLL	0
KKAGGTTEMLAKALR	0
GGDGKMKDLSPRWYF	1
DDQIGYYRRATRRIR	1
DSDVETKDVVECLKL	1
ASFSASTSAFVETVK	0
EQYVFCTVNALPETT	1
FITESKPSV	1
VQMLSDTLKNLSDRV	0
SQSIIAYTMSLGAENSVAYS	1
VKILNNLGVDIAANT	1
EPQIITTDNTFVSGNCDVVI	0
PGTAVLRQW	1
LYYDSMSYEDQDALF	1
SKMSDVKCTSVVLLS	0
DNKLKAHKDKSAQCF	1
VLSTFISAARQGFVD	0
GGAVCRHHANEYRLY	0
VTGDSCNNYMLTYNK	1
KHIDAYKTFPPTEPK	1
QSASKIITLKKRWQL	0
LPKGIMMNV	1
WEPEFYEAM	1
LSRLDKVEAEVQIDRLI	0
EVTPSGTWLTYTGAI	1
RWYFYYLGTGPEAGL	0
PDDFTGCVIAWNSNNL	0
MYLKLRSDVLLPLTQ	0
WDLTAFGLVAEWFLA	1
SVLNDILARLDKVEA	0
VGVLTLDNQDLNGNW	0
TVEELKKLLEQWNLVIGFLF	0
SVASQSIIAY	1
SVPWDTIANYAKPFL	0
QIPCTCGKQATKYLV	0
TTTIKPVTYKLDGVV	1
GYQPYRVVVLSF	1
IRGWIFGTTLDSKTQSLLIV	1
VLTAVVIPTKKAGGT	1
VYEKLKPVLDWLEEK	0
NYNYLYRLFRKSNLKP	1
QVAVLYQDVNCTEVP	1
CLSGLDSLDTYPSLE	0
SCGSVGFNIDYDCVS	0
HEIAWYTERSE	1
GCVIAWNSNNLDSKVGGNYN	1
ALPQRQKKQQTVTLL	0
YVSQPFLM	1
LIRQGTDYKHWPQIA	1
DDKDPNFKD	1
THDVSSAINRPQIGV	1
NFKDQVILLNKHIDAYKTF	1
GPMVLRGLIT + OX(M3)	1
KIQEGVVDYGARFYF	1
FDEGNCDTLKEILVT	1
GLITLSYHL	0
VKGLQPSVGPKQASL	0
YKTFPPTEPKKDKKK	0
LWNTFTRLQSLENVA	0
LNTLVKQLSSNFGAIS	1
GWTFGAGAALQIPFAMQMAYRFNGIGVTQNVLYENQK	0
FDEDDSEPVL	1
NYNYLYRLF	1
PFDEVFNATRFASVY	1
RYLALYNKY	1
NCVLKLKVDTANPKT	1
VLSEARQHLKDGTCG	0
DASGKPVPYCYDTNV	0
IPIQASLPF	1
VTRDIASTDTCFANK	1
RISNCVADY	1
AILTALRLCAYCCNI	1
YADSFVIRGDEVRQI	0
TAQNSVRVLQKAAIT	1
GLMWLSYFV	0
AKALRKVPTDNYITT	1
SMQNCVLKL	1
EVQGYKSVNITFELD	0
DILSRLDPPEAEVQ + SCM(E12)	1
PNFKDQVILLNKHIDAYK	1
TQLKRALTGIAVEQD	1
ATRGATVVI	1
DFVEIIKSQDLSVVS	0
PTLNISDEFSSNVAN	1
PVLPFNDGVYFASTE	0
AVIKTLQPVSELLTP	1
PFAMQMAYRFNGIGVTQ	0
VGTNLPLQLGFSTGV	0
MLCCMTSCCSCLKGCCSC	0
AYVNTFSSTF	1
FVSEETGTLIVNSVL	0
MPLGYVTHGLNLEEA	1
ECDIPIGAGICASYQT	0
SVLYNSASFSTFKCYGVSPT	1
VLYENQKLIANQFNS	0
AKPFLNKVVSTTTNI	0
GDCEEEEFEPSTQYEY	1
DFNLVAMKYNYEPLT	1
ISEMHPALRLVDPQI	1
YTSALLAGTIT	1
RFNGIGVTQNVLYENQKLIA	1
RFYFYTSKTTVASLI	1
QSADAQSFLNRVCGV	1
SQILPDPSKPSK	1
ECDIPIGAGICASYQ	1
LVLSVNPYV	1
IKLLGVGGKPCIKVA	0
QITISSFKWDLTAFG	1
VIAWNSNNLDSK + OX(W4)	1
CRHHANEYRLYLDAY	0
TQLNRALTGIAVEQDKNTQ	1
CPDGVKHVYQLRARS	1
VVIGIVNNTVYDPLQPEL	0
KPSFYVYSRV	0
VAYFNMVYMPASWVM	0
NTCDGTTFTY	1
TVFFDGRVDGQVDLF	0
WPWYIWLGFIAGLIAIV	0
NVPLHGTILTRPLLE	0
GYKAIDGGVTRDIAS	0
FAVDAAKAYKDYLAS	1
FGLVAEWFLAYILFT	1
VVCTEIDPK	1
RHVICTSEDMLNPNY	0
SEYKGPITDVFYKENSY	1
VTDNTFTLK	1
NCDTFCAGSTFISDE	0
MIAQYTSALLAGT	1
TAPAICHDGKAHFPR	1
FNICQAVTANVNALL	1
GARKSAPLIELCVDE	0
TTLPKGFYAEGSRGG	0
ELNGGAYTRYVDNNF	0
RKSNLKPFERDISTE	0
LSSNFGAISSVLNDI	0
GSPSGVYQCAMRPNF	1
TVDNINLHTQVVDMS	1
NSSPDDQIGYY	1
PRRARSVASQSIIAY	0
GYKAIDGGVTRDIAS	1
QLCQYLNTLTLAVPY	0
TCFSTASDTYACWHH	1
FLCWHTSCY	1
YVCNAPGCDVTDVTQ	0
IEVTPSGTWL	1
TSGRWVLNNDYYRSL	0
SVRVVTTFDSEYCRH	1
NVDRYPANSIVCRFD	1
LPRVFSAVGNICYTP	0
ANRNRFLYI	0
IDYTEISFMLWCKDG	0
TQWSLFFFLYENAFL	0
NNYMLTYNKVENMTP	1
ASQRVAGDSGFAAYS	1
QFAPSASAFFGMSRI	0
RSFIEDLLFNKV	0
YYRYNLPTM	1
KRTATKAYNVTQAFGRRGPE	0
TQEVFAQVKQIYKTPPI	1
VNLVAVPTGYVDTPN	1
LEQPYVFIKRSDART	1
IIGYKAIDGGVTRDI	0
LYKLMGHFAWWTAFV	0
SWNLREMLAHAEETR	0
NNSYECDIPIGAGIC	0
IGAEHVNNSYECDIPIGAGI	0
DSGFAAYSR	1
RVGARKSAPL	1
RLCAYCCNI	1
LSPLYAFASEAARVV	1
GTLEPEYFNSVCRLM	1
TNIVTRCLNRVCTNY	0
YFYYLGTG	0
IQFPNTYLEGSVRVV	1
ATSRTLSYYKLGASQ	1
WGFTGNLQSNHDLYC	0
SIAIPINFTISVTTE	1
QVILLNKHIDAYKTF	1
NYFITDAQTGSSKCV	1
MNSRNYIAQVDVVNF	0
EKWESGVKDCVVLHS	0
TVKNYFITDAQTGSS	1
PLLTDEMIAQYTSAL	1
DLQELGKYEQYIKWP	0
TEIYQAGSTPCNGVEGFN	0
KIQDSLSSTASALGK	0
FLKKDAPYIVGDVVQ	0
YNLLKDCPAVAKHDF	1
RVAGDSGFAAYSRYR	0
GPKKSTNLVKNKCVNFNFNG	1
IQPRVEKKKLDGFMG	0
TDVVYRAFDIYNDKV	0
CDQLREPMLQSADAQ	1
RLQAGNATEVPANST	1
LNDNLLEILQKEKVN	0
GLMWLSYFI	0
DLPIGINITRFQTLL	1
SVNPYVCNAPGCDVT	0
SLQFKRPINPTDQSS	0
SVLYYQNNV	1
VPTDNYITTYPGQGL	0
NCDVVIGIVNNTVYD	0
DSFKEELDKYFKNHT	1
REQIDGYVMHANY	1
LKQLIKVTLVFLFVA	0
[truncated: 16,229 more rows]
