# Supplementary material for: Physicochemical properties-based hybrid machine learning technique for the prediction of SARS-CoV-2 T-cell epitopes as vaccine targets
Source: PeerJ Comput Sci. 2024 Apr 25;10:e1980. doi: 10.7717/peerj-cs.1980 (PMC11057572; doi:10.7717/peerj-cs.1980)
Supplement: Supplemental Information 10 [file peerj-cs-10-1980-s010.csv]

FFKFRIDGDMVPHIS
DSFVIRGDEVRQIAPG
NLNESLIDLQELGKY
GCVIAWNSNNLDSKVGGNYN
FELLHAPATV		`
ITSGWTFGAGAALQI
NRQFHQKLLKSIAAT
FSTFEEAALCTFLLN
QTQTNSPRRARSVAS
DGGCINANQVIVNNL
KLKDCVMYASAVVLL
RQWLPTGTLLVDSDL
IPFAMQMAYRFNGIGVTQNV
EILDITPCSFG
TVELGTEVNEFACVV
ETMSYLFQHANLDSC
AGTITSGWTFGAGAA
FRLFARTRSMWSFNP
YSTQLSTDTGVEHVT
RIKASMPTT
KVFTTVDNINLHTQV
CAYCCNIVNVSLVKP
FITREEAIRHVRAWI
TVTLKQGEIKDATPS
NSIAIPTNF
ESPFVMMSAPPAQYE
ILRKGGRTIAFGGCV
VQQESPFVMMSAPPA
AQFAPSASAFFGMSR
FHQECSLQSCTQHQP
KLKVDTANPKTPKYK
NNTASWFTALTQHGK
GTCRRCPAEIVDTVS
IAIPTNFTI
TLADAGFIK
TLMIERFVSL
YLPYPDPSRIL
LVYFLQSI
TTEVVGDIILKPANN
MASLVLARKHTTCCS
NGDFLHFLPRVFSAV
LLNKHIDAYK
TYASALWEI
SNLLLQYGSFCTQLNRAL
SYLFQHANLDSCKRV
LYCRCHIDHPNPKGF
ALRKVPTDNY
GLIAIVMVTIMLCCMTSCCSCLKG
ANKDGIIWVATEGALNTPK
SRNLQEFKPRSQMEI
TTAPAICHDGKAHFPR
FDCYDGGCINANQVI
RSTNSRIKASMPTTI
IVAGGIVAI
QFAYANRNRFLYIIK
RFQTLLALHRSYLTP
PCSDKAYKIEELFYS
RVVRSIFSR
ALQPEEEQEEDWLDD
GNYKLNTDHSSSSDN
YYVGYLQPRTF
VFNGVSFSTFEEAAL
YDFAVSKGFFKEGSS
AVYRINWITGGIA
ASFSTFKCYGVSP
IATVREVLSDRELHL
LKGVEAVMYMGTLSY
FLNRFTTTL
TQQLIRAAEIRASAN
LIRKSNHNFLVQAGN
GLVEVEKGVLPQLEQ
SSNFGAISSVLNDIF
FQFCNDPFL
PFFYYSDSPCESHGK
CGNFKVTKGKAKKGA
CGETSWQTGDFVKAT
YSLRLIDAMMFTSDL
LECNVKTTEVVGDII
KDFMSLSEQLRKQIR
QNYGDSATLPKGIMM
RIIPARARVECFDKF
TKTSVDCTMYICGDS
HDVSSAINRPQIGVV
ACRKVQHMVVKAALL
QMNLKYAISAKNRAR
RVYSTGSNVF
CVSTSGRWVLNNDYY
FLARGIVFM
RDISTEIYQAGSTPCNGVEG + CYSTL(C15)
VTFQSAVKRTIKGTH
GNICYTPSKLIEYTD
IETISLAGSYKDWSY
AIPTNFTISVTTEIL
LRIAGHHLGRCDIKDLPK
LLLDRLNQLESKMSG
KLWAQCVQL
DFTGCVIAWNSNNLDSKV
DIYNDKVAGFAKFLK
TSNSFDVLK
IGKIQDSLSSTASAL
KKWKYPQVNGLTSIK
LKINAACRKVQHMVV
DGVDVELFENKTTLP
TESNKKFLPFQQFGR
LSYYKLGASQRVAG
DIASTDTCFANKHAD
QALNTLVKQLSSNFG
RSVASQSII
GNYNYLYRLFRKS
VPAQEKNFTTAPAIC
TDGNKIADKYVRNLQ
LLDRLNQLESKMFGK
ATNNLVVMAYITGGV
PKLQSSQAWQPGVAM
VASCDAIMTRCLAVH
GKIQDSLSSTASALGKL
NKEMYLKLRSDVLLP
TDTGVEHVTFFIYNKIVDEP
LPFTINCQEPKLGSL
FNKVTLADAGFIKQY
ARLYYDSMSY
GSLYVKPGGTSSGDA
GMNGRTILGSALLED
DNKLKAHKDKSAQCF
GAWNIGEQKSILSPL
TGHMLDMYSVMLTND
MSKHTDFSSEIIGYK
SFPQSAPHGVVF
LLNKHIDAYKTFPPT
VNSTLEQYVFCTVNA
MKDLSPRWYFYYL
IINNARDGCVPLNII
GFCDLKGKYVQIPTT
NIIRGWIFGTTLDSK
NESLIDLQELGKYEQ
LLQYGSFCTQLNRALTGIAV
DSCNNYMLTY
YECDIPIGAGICASY
AYSNNSIAIPTNFTIS
VQHMVVKAALLADKF
PLEFGATSAALQPEE
GIGVTQNVLYENQKLIANQFNS
SICSTMTNRQFHQKL
KCAYWVPRASANIGC
IPTITQMNL
SNYLKRRVVFNGVSF
GVPVVDSYYSLLMPI
VLDMCASLKELLQNG
SLRVCVDTV
RLANECAQV
WICLLQFAY
LMDLEGKQGNFKNLREF
LQSLQTYVTQQLIRA
YTKRNVIPTITQMNL
VLVPHVGEIPVAYRK
HTPAFDKSAFVNLKQ
IGVTQNVLYENQKLI
NCDTLKEILVTYNCC
QLRVESSSKLWAQCV
WFSQRGGSYTNDKAC
STMTNRQFHQKLLKS
LAKNVSLDNVLSTFI
FAMQMAYRFNGIGVTQNVLYENQKL
LTALRLCAYCCNIVN
MGYINVFAFPFTIYS
KMAFPSGKVEGCMVQ
DFYDFAVSKGFFKEG
VSSQCVNLTTRTQLPP
KFVRIQPGQTFSVLA
YRLYLDAYNMMISAG
FDIYNDKVAGFAKFL
TYYLFDESGEFKLAS
AATVRLQAGNATEVP
TTNGDFLHFLPRVFS
GTSTDVVYRAFDIYN
SVTTEILPV
VCEFQFCNDPFLGVYYH + SCM(C2, C7)
EETKFLTENLLLYID
YYRSLPGVF
LVAMKYNYEPLTQDH
VATSRTLSYY
KAYKIEELFYSYATH
RNPANNAAIVL
FTYASALWEIQQVVD
IRGWIFGTTLDSKTQ
HADQLTPTWRVYSTG
GKYEQYIKWPWYIWL
IILFLALITLATCEL
NVYADSFVIRGDEVR
GFNFSQILPDPSKPSKR
IAQYTSALLAGT
RFASVYAWNRKR
SKRVDFCGKGYHLMS
ESNKKFLPFQQFGRDIADT
ATLQAENVTGLFKDC
TDFSRVSAKPPPGDQ
EAFEKMVSL
YEYGTEDDYQGKPLE
STASALGKLQDVVNQ
NITFELDERIDKVLN
IITTDNTFVSGNCDVVIG
TIYSLLLCRMNSRNY
FYFYTSKTTVASLIN
TQAFGRRGPEQTQGNFGDQE
EAELAKNVSLDNVLS
LSEISMDNSPNLAWP
CLSTLMKCDHCGETS
SRLDKVEAEVQIDRL
PDDQIGYYRRATRRI
TSSGDATTAYANSVF
SRNSSRNSTPGSSRGTS
KSNLKPFER
TQLNRALTGI
LALYNKYKYFSGAMD
NNSYECDIPIGAGIC
TNVYADSFVIRGDEVRQ
VYSSANNCTFEYVSQ
NFGAISSVLNDILSR
IVESCGNFKVTKGKA
QQTTLKGVEAVMYMG
KTDGTLMIERFVSLA
NRGMVLGSL
TILRTTNGDFLHFLP
NVPLHGTILTRPLLESELVI
ASTEKSNIIRGWIFG
FDTWFSQRGGSYTND
YLKRRVVFNGVSFST
DNLKTLLSLREVRTI
IYDEPTTTT
HLVDFQVTI
SKILGLPTQTVDSSQ
FGAISSVLNDILSRLDKVEAEVQIDRLITGRLQSLQ
EYADVFHLYLQYIRK
QIAPGQTGKIADYNY
NLLKDCPAV
GECPNFVFPLNSIIK
TDEMIAQYTSALLAGT + OX(M4)
LTGHMLDMY
HDIGNPKAIKCVPQA
YECLYRNRDVDTDFV
EKYCALAPNMMVTNN
FRYMNSQGL
SPRRAASVASQ
DRLNQLESK
SAGIFGADPIHSLRV
NVAKYTQLCQY
KPAPRELKV
NETLVTMPLGYVTHG
GSFCTQLNRALTGIA
LVKNKCVNF
IKVATVQSKMSDVKC
PEYFNSVCRLMKTIG
LLDRLNQLE
STQDLFLPFFSNVTW
FPLQSYGFQPTYGVG
LKSPNFSKLINIIIW
VDEAGSKSPIQYIDI
TPGDSSSGWTAGAAA
HNESGLKTILRKGGR
STSHKLVLSVNPYVC
TVEEAKTVLKKCKSA
NITNLCPFGEVFNATRFASV
YAWNRKRISNCVADYSV
QPIDLVPNQPYPNAS
KDLLARAGKASCTLS
MLLGSMLYM
ITGRLQSLQTYVTQQ
RYKLEGYAF
LKAPKEIIFLEGETL
FTALTQHGKEDLKFP
LPKEITVATSRTLSY
AIVSTIQRK
NYNYRYRLF
GKLQDVVNQNAQALNTLVK
QNVLYENQKLIANQ + PYRE(Q1)
TFDNLKTLLSLREVR
CVADYSVLYNSASFS
IAGLIAIVMVTIMLCCMTSC
AFDIYNDKVAGFAKF
IDIGNYTVSCLPFTI
RLFRKSNLKPFERDI
SQLMCQPILLLDQAL
HFAIGLALYYPSARI
LPQGFSALEPL
TEHSWNADLYKLMGH
VAYSNNSIAIPTNFT
AADLDDFSKQLQQSM
NMMISAGFSLWVYKQ
STGSNVFQTR
TCGKQATKYLVQQES
LYSTQLSTDTGVEHV
VRIIMRLWLCWKCRS
SSVLHSTQDLFLPFF
DEMIAQYTSALLAGT
GNYNYLYRLFRKSNL
NGTKRFDNPVLPFND
QQQQGQTVTKKSAAEAS
DSTECSNLLLQYGSF
TDDNALAYY
ANLAATKMSECVLGQ
ASEAARVVRSIFSRT
EEEQEEDWLDDDSQQ
WDLIISDMYDPKTKN
VLYENQKLI
RLNQLESKV
MFVFLVLLPLVSSQCVNL
WFHAIHVSGTNGTKRFDN
YNKVENMTPRDLGAC
LLWPVTLAC
HIGTRNPANNAAIVL
RYWEPEFYEAMYTPH
ALNTLVKQLSSNFGA
NLKPFERDISTEIYQ
SAPLIELCVDEAGSK
SNQVAVLYQDVNCTEVPVAI
KFDEDDSEPVLKGVK
GDYILANTCTERLKL
ADVTKIKPHNSHEGK
FNVPMEKLKTLVATA
SFPLCANGQVFGLYK
SPDDQIGYY
ESNKKFLPFQQFGRDIAD
FCGKGYHLMSFPQSA
GGTSSGDATTAYANS
VEKGIYQTSNF
ESSSKLWAQCVQLHN
LKYAISAKNRARTVA
PLIAAVITREVGFVV
RELHLSWEV
PPGTGKSHFAIGLAL
RSSVLHSTQDLFLPF
YFKYWDQTYHPNCVN
SPRRARSVASQSIIAYT
VHVVDGCNSSTCMMC
ITGGIAIAMACLVGL
VKQLSSNFGAISSVL
DLICAQKFNGLTVLPPL
LNDLCFTNVYADSFV
AEAELAKNV
PSGTWLTYTGAIKLD
VLQAVGACVLCNSQT
IKTIQPRVEKKKLDG
YFTSDYYQL
RGHLRIAGHHLGRCD
RNPAWRKAVF
IEDLLFNKV
QCAMRPNFTIKGSFL
TQLSTDTGVEHVTFF
AKVGILCIMSDRDLY
FLAYILFTRFFYVLG
YLITPVHVM
LLSAGIFGA
LIVTALRANSAVKLQ
FITGNTLQCIMLVYC
EAFLIGCNYLGKPRE
TRSMWSFNPETNILL
WNSNNLDSKVGGNYNY
EKNFTTAPAICHDGKAH
FEKMVSLLSVLLSMQ
PFHPLADNKF
AGSTFISDEVARDLS
YKAFKQIVESCGNFK
QSCTQHQPYVVDDPC
VNGYPNMFITREEAI
ENPDILRVYANLGER
GADPIHSLRVCVDTV
RNAGIVGVLTLDNQD
AIAMACLVGLMWLSY
GDFSHSQLGGLHLLI
YLGTGPEAGLPYGAN
NSPRRAASVASQ
CEEMLDNRATLQAIA
VKLQNNELSPVALRQ
LPFFSNVTWFHAIHVS
GFQPTYGVGYQPYRV
DQNNVGPKVYPIILR
FYSKWYIRVGARKSAPLIEL
ATPSDFVRATATIPI
YSKHTPINLVRDLPQ
MMISAGFSLWVYKQF
DKKIKACVEEVTTTL
HSQLGGLHLLIGLAK
GIQYGRSGETLGVLV
KNTQEVFAQVKQIYK
RGGSYTNDKACPLIA
LPPLLTDEMIAQYTS
GERSGARSKQRRPQG
STGVNLVAVPTGYVD
VLPFNDGVYFASTEK
EEMLDNRATLQAIAS
QDLFLPFFSNVTWFH
QTQGNFGDQELIRQGTDYKH
KDVVECLKLSHQSDI
SSPDDQIGYYRRATRRI
LRKHFSMMILSDDAV
KVNSTLEQYVFCTVN
TFHLDGEVITFDNLK
PQSAPHGVVFLHVTY
NAQALNTLVKQLSSN
ISTEIYQAGSTPCNG + MULT(C13, N14)
IVNSVLLFL
IPDYNTYKNTCDGTT
SFYVYSRVKNLNSSR
IWLGFIAGLIAIVMVT
LQVRDVLVRGFGDSV
YLTPGDSSSGWTAGAAAYYV
ARSVASQSIIAYTMS
PLVDLPIGINITRFQTLLAL
HTKKWKYPQVNGLTS
NQVAVLYQDVNCTEV
LCLFLLPSLATVAYF
LQFAYANRNRFLYII
KPVPYCYDTNVLEGS
ICHDGKAHFPREGVFV
VKQIYKTPPIKDFGGFN
TAPHGHVMVELVAEL
LKSIAATRGATVVIG
MEVTPSGTWLTYTGA
FSTGVNLVAVPTGYV
VCRHHANEYRLYLDA
AIHVSGTNGTKRFDN
IIRENNRVVISSDVL
GVVFLHVTYVPAQEK
QRNFYEPQIITTDNTF
GIYQTSNFRVQPTESIVRFP
NSYFTEQPIDLVPNQ
NQNAQALNTLVKQLSSNFG
IGINITRFQTLLALHR
YYKKDNSYF
KEELDKYFKNHTSPD
VLYNSASFSTFKCYG
KPRQKRTATKAYNVTQA
QMAYRFNGIGVTQNV
HIVYGDFSHSQLGGL
STLMKCDHCGETSWQ
KYEQYIKWPWYIWLGFIA
NFNFNGLTGTGVLTESNK
MRPNFTIKGSFLNGS
DSYYSLLMPILTLTR
YFTEQPIDLVPNQPY
GDFIQTTPGSGVPVV
LQAENVTGL
GLNLEEAARYMRSLK
IIIGGAKLK
GGTSSGDATTAYANS
YICGFIQQKLALGGS
VVLSFELL
PASWVMRIMTWLDMV
TRGVYYPDKVFRSSVLHSTQ
VADYSVLYNLAPFFTFKCYGV
IRGDEVRQIAPGQTG
TFNGECPNFVFPLNS
VKTTEVVGDIILKPA
EVNEFACVVADAVIK
QPYVVDDPCPIHFYS
QTSLRCGACIRRPFL
LPNNTASWFTALTQH
FNFNGLTGTGVLTESNKKFL
LALHRSYLTPGDSSS
TPVHVMSKHTDFSSE
TLADAGFIKQYGDCLGD
EPQIITTDNTFVSGN
FNCYFPLQSYGFQPTNGVGY
IDGYFKIYSKHTPINLVR
QQTVTLLPAADLDDF
NDNLLEILQKEKVNI
NNTDFSRVSAKPPPG
KSNLKPFERDISTEIYQAG
FIRQEEVQEL
VPMEKLKTL
RAKVGILCIMSDRDL
NNVAFQTVKPGNFNK
AGFIKQYGDCLG
RDLYDKLQFTSLEIP
SVAYSNNSIAIPTNF
SDVLYQPPQTSITSA
RTLETAQNSVRVLQK
SSTASALGKLQDVVN
SPRRAASVASQSII
PQIITTDNTFVSGNC
ARLDKVEAEVQIDRL
LDMVDTSLSGFKLKD
IAEILLIIMRTFKVS
IYQTSNFRV
LLADKFPVL
DFIDTKRGVYCCREH
KPSFYVYSR
VPRASANIGCNHTGV
SASFSTFKCY
DGCVPLNIIPLTTAA
ICAQKFNGLTVLPPL
PGSSRGTSPARMAGN
IDRLITGRLQ
VYQCAMRPNFTIKGS
EFVFKNIDGYFK
VVDDPCPIHFY
QTPFEIKLAKKFDTF
IPFAMQMAYRFNG
ETDLTKGPHEFCSQH
NAANVYLKHGGGVAG
MCGGSLYVKPGGTSS
GIYQTSNFR
LCVDEAGSKSPIQYI
KVITGLHPTQAPTHL
GVPINTNSSPDDQIG
VNFNFNGL
LCPFGEVFNATRFAS
TEEVVLKTGDLQPLE
KLNEEIAIILASFSA
SGDGTTSPISEHDYQ
WRNTNPIQLSSYSLF
ASFRLFARTRSMWSFNPETNILLNVPL
LWLLWPVTL
ACFVLAAVYRINWITGGIA
FTNVYADSFVIRGDE
RHHANEYRLYLDAYN
TLETAQNSVRVLQKA
FSGYLKLTDNVYIKN
TMYICGDSTECSNLL
GCVIAWNSNNLDSKV
YYTSNPTTFHLDGEV
IQYIDIGNY
PFGEVFNATRFASVYAWNRK
RKLEKMADQAMTQMY
SIIAYTMSLGAENSV
YSGQSTQLGIEFLKR
LSAQTGIAVLDMCAS
TPVVQTIEV
NLIIKNLSKSLTENK
GLAAVNSVPWDTIAN
STQLGIEFLK
NMTPRDLGACIDCSA
KTFPPTEPKK
VYKVYYGNALDQAIS
GKAHFPREG
ASQRVAGDSGFAAYS
CVNCLDDRCILHCAN
VNIQKEIDRLNEVAK
IRQEEVQEL
LPSYAAFAT
IATYCTGSIPCSVCL
APGTAVLRQWL
IGFDVEGCHATREAV
GELGDVRET
RNIKPVPEVKILNNL
MVRMYIFFASFYYVW
KVNINIVGDFKLNEE
SRIKASMPTTIAKNT
TLNDFNLVAMKYNYE
LMSFPQSAPHGVVFL
LYALVYFLH
NYLYRLFRKSNLKPF
LNTDHSSSSDNIALL
DAQGMDNLACEDLKP
DAAMQRKLEKMADQA
AVDCALDPL
HVTFFIYNK
SHSQLGGLHLLIGLA
TQDLFLPFFSNVTWFHAIHV
KEGSSVELKHFFFAQ
SQMEIDFLELAMDEF
VCEFQFCNDPFLGVY
FCDLKGKYVQIPTTC
KDFGGFNFSQILPDPSKPSKRSFIEDLLFNKVTLADAGFIKQY
KDTTEAFEKMVSLLS
VENPHLMGWD
ASLINTLNDLNETLV
NDLCFTNVYADSFVI
DYGDAVVYRGTTTYK
DFCGKGYHLMSFPQSAPHGV
NDGVYFASTEKSNII
SSYSLFDMSK
QSAPHGVVFL
ESGVKDCVVLHSYFT
PFFYYSDSPCESHGK
HEETIYNLLKDCPAV
SAKSASVYYSQLMCQ
LRKVPTDNYITTYPG
GVFVSNGTHWFVTQRNFY
QGLPNNTASWFTALTQH
CCHLAKALNDFSNSG
QYELKHGTFTCASEY
LTNIFGTVY
NVIVFDGKSKCEESS
SYECDIPIGAGICASYQT
IVLQLPQGTTLPKGF
RQKKQQTVTLLPAAD
PDSATLVSDIDITFL
GAALQIPFAMQMAYRFNGIG
RNGVLITEGSVKGLQ
NTYLEGSVRVVTTFD
YLFQHANLDSCKRVL
CFTNVYADSFVIRGD
LPVLQVRDVLVRGFG
PWYIWLGFI
TQDLFLPFFSNVTWFH
YLTPGDSSSGWTAGAAAYYVGYLQP
EPKKDKKKKADETQA
VAIHADQLTPTWRVY
LQPELDSFKEELDKYF
DVNLHSSRLSFKELL
LLLDRLNQL
DNSYFTEQPIDLVPN
VQFCDAMRNAGIVGV
LVDLPIGINITRFQTL
EVQIDRLITGRLQSL
LNRALTGIAVEQDKN
VASQSIIAYTMSLGAENS
TISVTTEILPVSMTK
RFTTTLNDFNLVAMK
LTNDVSFLAHIQWMV
DGVKHVYQLRARSVSPKL
TFSSTFNVPMEKLKT
ANKDGIIWVATEGAL
LESELVIGAVILRGHLR
VQMLSDTLKNLSDRV
TMLFTMLRKLDNDAL
GQQDGSEDNQTTTIQ
CPRHVICTSEDMLNP
NSRNYIAQVDVVNFN
HLDGEVITF
PYIVGDVVQEGVLTA
YQAGSTPCNGVEGFN
VPQEHYVRI
WNSNNLDSKVGGNYN
QRQKKQQTVTLLPAA
ENPHLMGWDYPKCDR
GGHSYGADLKSFDLG
WLTYTGAIKLDDKDP
QCGHYKHITSKETLY
WKCRSKNPLLYDANY
LDGFMGRIRSVYPVA
GCNSSTCMMCYKRNR
EAVKTQFNYYKKVDG
AEVAVKMFDAYVNTF
ELIRQGTDYKHWPQI
QTFSVLACY
NFNQHEVLLAPLLSA
QPYRVVVLSFELLHAPATVC
NVAFELWAKRNIKPV
LGTGPEAGLPYGA
YYKKDNSYFTEQPID
VKNKCVNFNFNGLTGTGVLTESNKK
EEVGHTDLMAAYVDN
DLQPLEQPTSEAVEA
DISASIVAGGIVAIV
IMQLFFSYFAVHFIS
VLAAECTIF
VLGQSKRVDFCGKGY
VVFNGVSFSTFEEAA
GLYKNTCVGSDNVTD
QQESPFVMMSAPPAQ
TYRRLISMMGFK
VGYQPYRVVVLSFELLHAPA
GVYHKNNKSWMESEF
QEHYVRITGLYPTLN
EANMDQESFGGASCC
DYKHWPQIAQFAPSA
MNYQVNGYPNMFITR
VDCTMYICGDSTECSNL
TPKDHIGTRNPANNAAI
STYASQGLVASIKNF
ISDEFSSNVANYQKV
DKVEAEVQIDRLITG
SMQGAVDINK
NVIPTITQMNL
TPCNGVEGFNCYFPL
REGVFVSNGTHWFVT
VVFLHVTYV
EDEFTPFDVVRQCSG
LRQWLPTGTL
VQELYSPIFLIV
VADYSVLYNSASFST
CVADYSVLY
PGTAVLRQWLPTGTL
LTQYNRYLALYNKYK
VSDADSTLIGDCATV
TCRRCPAEIVDTVSA
PSASAFFGMSRIGMEVT
GNAAISDYDYYRYNL
VATSRTLSYYKLGAS
YDYLVSTQEF
SQILPDPSKPSKR
GTCGLVEVEKGVLPQ
EKNFTTAPAICHDGK
NLVKNKCVNFNFNGL
TSKTTVASLINTLND
FTMLRKLDNDALNNI
TLEILDITPCSFGGVSVITP
TFLLNKEMYLKLRSD
LVLIMLIIFWFSLEL
GTFTCASEYTGNYQC
YLASGGQPI
PILLLDQALVSDVGD
AYSNNSIAIPTNFTI
KAYNVTQAF
GEVFNATRFASV
QGQTVTKKSAAEASK
LVQSTQWSLFFFLYE
GSLVVRCSFYEDFLE
SYFIASFRLF
VVIGIVNNTVYDPLQ
GFNFSQILPDPSKPSKR + GLYC(N3)
FDAYVNTFSSTFNVP
AANVYLKHGGGVAGA
ESSAKSASVYYSQLM
DKVEAEVQIDRLITGRLQSL
VFQSASKIITLKKRW
ASTSAFVETVKGLDY
FYFYTSKTTVASLIN
ALTGIAVEQDKNTQE
GINITRFQTLLALHR
FPLQSYGFQPTNGVGYQPYR
KMSECVLGQSKRVDF
NVTDFNAIATCDWTN
NNTVYDPLQPELDSF
FCLEASFNYLKSPNF
CLIGAEHVNNSYECD
KSVGKFCLEASFNYL
FKSVLYYQNNVFMSE
LGASQRVAGDSGFAA
TQFAFACPDGVKHVYQLRAR
GAISSVLNDILSRLD
SALNHTKKWKYPQVN
SEMVMCGGSL
NELSPVALRQMSCAA
KTPPIKDFGGFNFSQ
VVNVVTTKIALKGGK
KSATCITRCNLGGAV
NQKLIANQFNSAIGK
FEYVSQPFLM
KIYSKHTPINLVRDL
IFGTTLDSKTQSLLIVNNATNVVIK
EILDITPCSFGGVSV
INITRFQTLLALHRSYLTPG
LLLDDFVEII
LVKQLSSNFGAISSV
DYKHWPQIAQF
LAVTRMENAVGRDQN
NFRVQPTESIVRFPN
KLINIIIWF
KDGIIWVATEGALNT
RNSTPGSSRGTSPAR
NVYLAVFDKNLYDKL
GKPVPYCYDTNVLEG
ADAVIKTLQPVSELL
VNCDTFCAGSTFISD
IYKTPPIKDF
ELYSPIFLI
SCNNYMLTYNKVENM
VKNGSIHLY
LNGLWLDDVVYCPRH
DNRATLQAIASEFSS
VLPQLEQPYVFIKRS
MYSFVSEETGTLIVN
VCDNIKFADDLNQLT
ADVEWKFYDAQPCSD
TFKVSIWNLDYIINLIIKNL
YILANTCTERLKLFA
CHLAKALNDFSNSGS
VLNDILSRLDKVEAE
DALFAYTKRNVIPTI
HVISTSHKLVLSVNP
DEMIAQYTSALLAGTI
PSASAFFGMSRIGME
FLCLFLLPSLATVAY
SFRLFARTRSMWSFN
RRGPEQTQGNFGDQE
LPQGFSAL
DLEGKQGNFKNLREF
ETKDVVECLKLSHQS
CYGVSPTKLNDLCFTNV
HNIALIWNVKDFMSL
KLQNNELSPVALRQM
FAQDGNAAISDYDYY
AGAALQIPFAMQMAY
LLKYNENGTITDAVDC
NLLLQYGSFCTQLNR
SNHNFLVQAGNVQLR
PIQLSSYSLFDMSKF
INITRFQTLLALHRS
NSSPDDQIGYY
VKPGNFNKDFYDFAV
LLLDDFVEI
QMNLKYAISAKNRAR
VPATVSVSSPDAVTA
YGFQPTNGVGYQPYRVVVLSFELLH
QPTESIVRFPNITNLCPFGE
QTQGNFGDQELIRQGTD
KFPRGQGVPI
PVALRQMSCAAGTTQ
SVCLSGLDSLDTYPS
VFTGYRVTKNSKVQI
MDQESFGGASCCLYC
SDNVTDFNAIATCDW
ERLKLFDRYFKYWDQ
LEQWNLVIGFLFLTW
LQNNELSPV
LIVNNATNVVIKVCE
YPDKVFRSSVLHSTQDLFLPFFSNVTW
SRYWEPEF
SMWALIISVTSNYSG
YGSFCTQLNRALTGI
DRLITGRLQSLQTYV
IAPGQTGKI
STEKSNIIRGWIFGT
TAHSCNVNRFNVAIT
LLLLDRLNQLESKMF
STFKCYGVSPT
DKDSNFKDQVILLNKHIDAY
LVQMAPISAMVRMYI
FIKRSDARTAPHGHV
FVSGNCDVVIGIVNNTVY
PKTPKYKFVRIQPGQ
GEYTFEKGDYGDAVV
FLVFLGIITTVAAFH
PTLVPQEHYVRITGL
DEMIAQYTSALLAG
LKFPRGQGVPINTNS
HCLHVVGPNVNKGED
SEPVLKGVKL
TVIEVQGYK
LAILTALRLCAYCCN
STIAYTMSL
GNFYGPFVDRQTAQA
SVTTEILPV
RKMAFPSGKVEGCMV
KTLATHGLAAVNSVP
PINLVRDLPQGFSALEPLVD
PNFVFPLNSIIKTIQ
DATTAYANSVFNICQ
KLHNWNCVNCDTFCA
IINNTVYTKVDGVDV
AAYYVGYL
QATKYLVQQESPFVM
FEIKLAKKFDTFNGE
VSPTKLNDLCFTNVY
TFEYVSQPFLM
APAHISTIGVCSMTD
SFTVEKGIYQTSNFRVQP
PAICHDGKAHFPR + CYSTL(C4)
VCEFQFCNDPFLGVY
KLNVGDYFV
EIIFLEGETLPTEVL
QFAYANRNRFLYIIKLI
NSVFNICQAVTANVN
VKQLSSNFGAISSVLNDILSRLDKV
SVLHSTQDLFLPFFSN
GMEVTPSGTWLTYTGAIK
YKSVNITFELDERID
WNRKRISNCVADYSV
DKDPNFKDQVILLNK
PGNFNKDFYDFAVSK
SRGTSPARMAGNGGD
KQLSSNFGAISSVLNDILSR
VVFVLWAHGFELTSM
HADFDTWFSQRGGSY
LTDNVYIKNADIVEE
NESLIDLQELGKYEQ
GSSRGTSPARMAGNG
CSFYEDFLEYHDVRV
LDGFMGRIRSVYPVA
ILGSALLEDEFTPFD
NIIIWFLLLSVCLGS
PINPTDQSSYIVDSV
QSADAQSFLNRVCGV
YQHEETIYNLLKDCP
LPFFSNVTWFHAIHV
CNKTVGELGDVRETM
PTNFTISVTTEILPVSM
AVVCFNSTYASQGLV
AKALNDFSNSGSDVL
VLCNSQTSL
FGEYSHVVAFNTLLF
KMLCTHTGTGQAITV
AIILASFSASTSAFV
QHQPYVVDDPCPIHF
ILPVSMTKTSVDCTM
VLRQWLPTGTLLVDS
ECVLGQSKRVDFCGKGYHLM
FTTTLNDFNLVAMKY
QIVESCGNFKVTKGK
YILFTRFFY
ARNGVLITEGSVKGL
AHGFELTSMKYFVKI
HTPINLVRDLPQGF
QSLQTYVTQQLIRAAEIR
PHGHVMVELVAELEG
REVLSDRELHLSWEV
SASFSTFKCYGVSPTKLNDL
IGYYRRATRRIRGGD
ITGRLQSLQTYVTQQLIRAAEIRASANLAATKMSECV
TNSRIKASMPTTIAK
RLANECAQV
EQLDFIDTKRGVYCC
FSASTSAFVETVKGL
QAMTQMYKQARSEDK
VILLNKHIDAYKTFP
YTKVDGVDVELFENK
FLAFVVFLLV
GMPSYCTGYREGYLN
AFPFTIYSL
RGMVLGSLAATVRLQ
IFTQTTETAHSCNVN
MQKYSTLQGPPGTGK
ATAQEAYEQAVANGD
RAKVTSAMQTMLFTM
SFELLHAPATV
LLYDANYFL
YQCGHYKHITSKETL
VLSFELLHAPATVCGPK
LETIQITISSFKWDL
AFFGMSRIGMEVTPSGTW
LKLKVDTANPKTPKY
DILLAKDTTEAFEKM
LLTILTSLL
LIAAVITREVGFVVP
KTILRKGGRTIAFGG
WFVTQRNFYEPQIIT
FNAIATCDWTNAGDY
LGDIAARDLICAQKFNGL
STDVVYRAFDIY
TGCVIAWNSNNLDSK
NGIGVTQNVLYENQK
MAAYVDNSSLTIKKP
DRLNEVAKNLNESLIDL
NYMLTYNKVENMTPR
TNDKACPLIAAVITR
APGQTGVIA
MQVESDDYIATNGPL
NGSIHLYFDKAGQKT
ENNRVVISSDVLVNN
LKSIAATRGATVVIG
YLNTLTLAVPYNMRV
LYNKYKYFSGAMDTT
FKLTCATTRQVVNVV
AYTMSLGAENSVAYSNNS
VNAANVYLKHGGGVA
ELWAKRNIKPVPEVK
NVVNKGHFDGQQGEV
NGGAYTRYVDNNFCG
QIITTDNTFVSGNCDVVIGI
ALGVLMSNL
ELCVDEAGSKSPIQY
GKEDLKFPRGQGVPI
VKTDGTLMIERFVSL
LNSTNVTIATYCTGS
NCTEVPVAIHADQLT
LGYVTHGLNLEEAAR
RPPLNRNYV
IYSKHTPINL
ANFCALILAYCNKTV
NIIRGWIFGTTLDSKTQS
GKSHFAIGLALYYPS
KGFYAEGSRGGSQASSR
TGIAVLDMCASLKEL
KGLDYKAFKQIVESC
KNLYDKLVSSFLEMK
IKLDDKDPN
LLLDDFVEII
DNVYIKNADIVEEAK
ADIVEEAKKVKPTVV
TQDLFLPFFSNVTWFHAIHV
SLQSCTQHQPYVVDD
GSTPCNGVEGFNCYFP
VVFLLVTLAILTALR
KSAGFPFNK
KAFQLTPIAV
RRVWTLMNVLTLVYK
EVQPQLEMELTPVVQ
ALRQMSCAAGTTQTA
SVELKHFFFAQDGNA
TNVYADSFVIRGDEVRQIAP
KHGTFTCASEYTGNY
PEVKILNNLGVDIAA
KSREETGLLMPLKAP
LINIIIWFLLLSVCL
VAVPTGYVDTPNNTD
MYLKLRSDVLLPLTQ
FPLQSYGFQPTNGVGYQPYR
ALALLLLDR
SVAIKITEHSWNADL
QYGDCLGDIAARDLIC
IKWPWYIWL
ALVSDVGDSAEVAVK
VREVLSDRELHLSWE
ADSKIVQLSEISMDN
IYQTSNFRV
SVYAWNRKRISN
CCSCGSCCKFDEDDSEP
SPIQYIDIGNYTVSC
VGGKPCIKVATVQSK
ARDLICAQKFNGLTVL
VTPSGTWLTYTGAIK
VAIHADQLTPTWRVY
VVIPDYNTYKNTCDG
ATCITRCNLGGAVCR
DTVIEVQGYK
YLKLTDNVYIK
WFHAISGTNGTKRFD
LKLFAAETLKATEET
YVYSRVKNLNSSRVP
LKVDTANPKTPKYKF
SFGPLVRKI
ATVVIGTSK
TLIGDCATV
PPAYTNSFTRGVYYP
PFKLTCATTRQVVNV
LPDDFMGCV
WNCVNCDTFCAGSTF
KTSVDCTMYICGDST
NVYIKNADIVEEAKK
VATSRTLSY
KVKYLYFIK
IVEVQPQLEMELTPV
ASALWEIQQVVDADS
SGWTAGAAAYYVGYL
GGNYNYLYRLFRKSNLKPFE
DGDMVPHISRQRLTK
PVHVMSKHTDFSSEI
LKPFERDISTEIYQA
GCVFSYVGCHNKCAY
TLSEQLDFIDTKRGV
CNLLLLFVTVYSHLL
VPFWITIAYIICIST
QDKNTQEVF
RVVVLSFELLHAPATVCGP
SEVGPEHSL
NLYDKLVSSFL
PCSSGTYEGNSPFHP
AWPLIVTAL
SVEEVLSEARQHLKD
TLNGLWLDDVVYCPR
LPYPDPSRILGAGCF
NKHADFDTWFSQRGG
TENLLLYIDINGNLH
FGDQELIRQGTDYKH
VCVSTSGRWVLNNDY
IAATRGATVVIGTSK
IVTCAKEIKESVQTF
VLQKAAITILDGISQ
HGGGVAGALNKATNN
GCCSCGSCCKFDEDD
GPKKSTNLV
IAIPINFTISVTTEI
KQGEIKDATPSDFVR
VYFLQSINF
SCGSCCKFDEDDSEP
SRVKNLNSSRVPDLL
GSTFISDEVARDLSL
LYDANYFLC
APKEIIFL
KPCIKVATVQSKMSD
KLNDLCFTNVYADSFVIR
YIIKLIFLWL
IFGADPIHSLRVCVD
KLTCATTRQVVNVVT
LFVVEVVDKYFDCYD
CCKFDEDDSEPVLKG
DADSKIVQLSEISMD
EVTTTLEETKFLTEN
TSVDCTMYICGDSTE
ILASFSASTSAFVET
GRLIIRENNRVVISS
TLQPVSELLTPLGID
ACPLIAAVITREVGF
VFNICQAVTANVNAL
FLAFVVFLLVTLAIL
SLSSTASALGKLQDVVNQNA
EWKFYDAQPCSDKAY
NVTQAFGRR
EDDYQGKPLEFGATS
FTRGVYYPDKVFRSSVLH
TLLPAADLDDFSKQL
PLSETKCTLKSFTVEKGI
IAQYTSALLAG
KQASLNGVTL
PTWRVYSTGSNVFQTRAGCL
VVFLHVTYV
RDLICAQKFKGLTVLPPLLT
AVRDPQTLEILDITPCSF
LQDLKWARFPKSDGT
GIYQTSNFRVQPTES
PSGKVEGCMVQVTCG
CFSTASDTYACWHHS
WLDDVVYCPRHVICT
DAGFIKQYGDCLGD
ITDAVDCALDPLSET
NGTITVEELK
ILSRLDKVEAEVQID
QPSVGPKQASLNGVT
ITPVHVMSK
GWDYPKCDRAMPNML
ALVYFLQSI
LNIKLLGVGGKPCIK
TVSWNLREMLAHAEE
MGYINVFAFPFTIYS
RMAGNGGDA
YTNSFTRGV
RKSAPLIELCVDEAG
CESHGKQVVSDIDYV
EFQFCNDPFLGVYY + MULT(E1, C5)
GTEVNEFACVVADAV
NTPKDHIGTRNPANN
ELYHYQECV
RCPAEIVDTVSALVY
LEDEFTPFDVVRQCS
KCEESSAKSASVYYS
TCGTTTLNGLWLDDV
GVPINTNSSPDDQIGYY
KNVSLDNVLSTFISA
LPLQLGFSTGVNLVA
TNSFTRGVYYPDKVFRSS
LIAIVMVTIMLCCMT
PNLAWPLIVTALRAN
GLAAIMQLFFSYFAV
TIADYNYKL
KYLYFIKGLNNLNRG
GLIAIVMVTI
FDTFNGECPNFVFPL
KNTQEVFAQVKQIYK
FTRGVYYPDKVFRSSVL
PPAQYELKHGTFTCA
DPLSETKCTLKSFTV
VNGYPNMFITREEAI
TAEAELAKNVSLDNV
QPRVEKKKLDGFMGR
SMKYFVKIGPERTCC
PDGYPLECIKDLLAR
KYVQIPTTCANDPVG
VIKVCEFQFCNDPFL
SLRVCVDTV
AGLEAPFLY
NEKQEILGTVSWNLR
GTVTLKQGEIKDATPSDFVR
TLIGDCATV
DYVYNPFMIDVQQWG
KEELDKYFKNHTSPD
RRARSVASQSIIAYT
EFCSQHTMLVKQGDD
SLLMPILTL
VLAAECTIFKDASGK
VSLLSVLLSMQGAVD
HNSEVGPEHSLAEYH
DPAQLPAPRTLLTKG
NVIPTITQMNLKYAI
RVYSTGSNVFQTRAG
LKALNLGETFVTHSK
PFGEVFNATRFASVYAW
KMQRMLLEK
SNKKFLPFQQFGRDI
TVLCLTPVYSFLPGV
DAGFIKQYGDCLGDIA
FKLNIKLLGVGGKPC
YSFVSEETGTLIVNS
NVYADSFVIR
FDKSAFVNLKQLPFF
TIFKDASGK
SSDNIALLV
HDELTGHMLDMYSVM
DLKPVSEEVVENPTI
DDSEPVLKGVKLHYT
ALILAYCNKTVGELG
NNELSPVALRQMSCA
ASVVNIQKEIDRLNE
GYLNSTNVTIATYCT
PFERDISTEIYQAGSTP
EVVDKYFDCYDGGCI
YRRLISMMGFKMNYQ
RKSNLKPFERDISTEIYQAG
TNFTISVTTEILPVS
LKGKYVQIPTTCAND
GAEHVNNSYECDIPI
MLSDTLKNLSDRVVF
SSANNCTFEY
LNRFTTTLNDFNLVA
ASQGLVASIKNFKSV
DFNAIATCDWTNAGD
CCMTSCCSCLKGCCS
GNIADYNYKLPDDFT
VLTESNKKFLPFQQFG
HTFSNYQHEETIYNL
ALQIPFAMQMAYRFNGIGV
ETISLAGSYKDWSYS
RTATKAYNV
VQQESPFVMMSAPPA
NLNSSRVPDLLV
DCSKVITGLHPTQAP
AVYRINWITGGIAIA
VTLADAGFIKQYGDC
CGPKKSTNLVKNKCV
ASAFFGMSR
QLDFIDTKRGVYCCR
FYSKWYIRVGARK
GPDGYPLECIKDLLA
LPFAMGIIAMSAFAM
NCCRFQEKDEDDNLI
APAHISTI
LEGETLPTEVLTEEV
FLLFLVLIMLIIFWF
KLQFTSLEI
VVQEGVLTAVVIPTK
FVSDADSTLIGDCAT
IDLQELGKYEQYIKW
SIVAYTMSL
LPSYAALAT
RIFTIGTVTLK
VSAARLTPCGTGTST
FAPSASAFF
VLGLKTLATHGLAAV
RSFIEDLLFNKVT
NTLQCIMLVYCFLGY
ATVRLQAGNATEVPA
VTNNTFTLK
KKPNELSRVLGLKTL
AARDLICAQKFNGLT
IVNNLDKSAGFPFNK
DGGVTRDIASTDTCF
TRALTAESHVDTDLT
QIGGYTEKWESGVKD
SEFSSLPSYAAFATA
APYIVGDVVQEGVLT
NFNFNGLTGTGVLTESNK
KVLNEKCSAYTVELG
YPIIGDELKINAACR
AYNGYLTSSSKTPEE
QDALFAYTKRNVIPT
KTLVATAEAELAKNV
PDPSKPSKRSFIEDLLFNKVTLADA
VYLPYPDPSRI
NKSWMESEFRVYSSA
SDVKCTSVVLLSVLQ
AKNVSLDNVLSTFIS
RVLSNLNLPGCDGGS
RLCAYCCNIV
KLDDKDPQF
EIRASANLAATKMSE
TSVDCTMYICGDSTE
DKLQFTSLEIPRRNV
DSEVVLKKLKKSLNV
LTPTWRVYSTGSNVF
LSKGVHFVCNLLLLF
ITDAVDCALDPLS
EQPIDLVPNQPYPNA
FVENPDILRVYANLG
QPTESIVRFPNITNL
NDKACPLIAAVITRE
KPFLNKVVSTTTNIV
VEEAKKVKPTVVVNA
RKLEKMADQAMTQMY
YHYQECVRGTTVLLK
ASKIITLKKRWQLAL
FNSAIGKIQDSLSST
ILANTCTERLKLFAA
VNCLDDRCILHCANF
LPQGFSALEPLVDLP
KSFTVEKGIYQTSNF
KSVNITFELDERIDK
AKHYVYIGDPAQLPA
LLWPVTLAC
GTLEPEYFNSVCRLM
VGYLQPRTF
ITREEAIRHVRAWIG
VLKKLKKSLNVAKSE
GHTDLMAAYVDNSSL
LNVAKSEFDRDAAMQ
AQFAPSASA
FTSDYYQLYSTQLST
PPGTGKSHFAIGLAL
QTTETAHSCNVNRFN
GATSAALQPEEEQEE
HTQVVDMSMTY
EDFIPMDSTVKNYFI
DNQTTIIQTIVEVQP
LLNKEMYLK
KPFERDISTEI
KMFDAYVNT
HTQVVDMSMTYGQQF
TESIVRFPNITNL
LPDPSKPSKRSFIED
HVSGTNGTK
KFPRGQGVPINTNSS
KMFDAYVNTFSSTFN
TKIKPHNSHEGKTFY
QVVSDIDYVPLKSAT
YENAFLPFAMGIIAM
PQIGVVREFLTRNPA
RVECTTIVNGVRRSF
CPACYNSEV
SANNCTFEYVSQPFLMD
HWFVTQRNFYEPQIIT
REHEHEIAWYTERSE
MFVFLVLLPLVSSQCVNLTT
ENPTIQKDVLECNVK
VVGPNVNKGEDIQLL
TIVEVQPQL
DAALALLLLDRLNQL
SFLGRYMSALNHTKK
CTDDNALAYYNTTKG
TPINLVRDL
AGVSICSTMTNRQFH
TTQTACTDDNALAYY
FCTQLNRALTGIAVE
YNYLYRLFRKSNLKPFE
KMVSLLSVL
FHAISGTNGTKRFDN
VQTIEVNSFSGYLKL
EHSLAEYHNESGLKT
KPRQKRTATKAYNVT
KGTLEPEYFNSVCRL
SDLQDLKWARFPKSD
YWFFSNYLKRRVVFN
QEVFAQVKQIYK + PYRE(Q1)
LSWEVGKPRPPLNRN
SQGLLPPKNSIDAFK
GKGYHLMSFPQSAPHGV
HPNPKGFCDLKGKYV
EPPCRFVTDTPKGPK
EYVSQPFLMDLEGKQGNF
YCKSHKPPISFPLCA
TIGTVTLKQGEIKDA
VAKSHNIAL
TRNPAWRKAVFISPY
ISRQRLTKYTMADLV
STECSNLLLQY
CANFNVLFSTVFPPT
CDVVIGIVNNTVYDP
MYICGDSTECSNLLL
EAEVQIDRLITGRLQSL
ITLKKRWQLALSKGV
TAPAICHDGKAHFPREG + CYSTL(C6)
DRLNEVAKNLNESLI
SPARMAGNGGDAALA
VIPDYNTYKNTCDGT
EAEVQIDRLITGRLQ
RFNVAITRAKVGILC
KNLNESLIDLQELGKYEQYI
TTIIQTIVEVQPQLE
VASQSIIAYTMSLGA
HFVNLDNLRANNTKG
FAVDAAKAY
KLPDDFTGC
GQPITNCVKMLCTHT
QRNFYEPQIITTDNT
KLRGTAVMSLKEGQI
LLLDDFVEIIKSQDL
LELAMDEFIERYKLE
FQFCNDPFLGVYYH
GTKRFDNPVLPFNDG
MMSAPPAQYELKHGT
SRELKVTFFPDLNGD
RVQPTESIVRF
HVSGTNGTKRFDNPV
SNGTHWFVTQRNFYEPQIIT
WDYKRDAPAHISTIG
LNEVAKNLNESLIDLQELGK
SYFTEQPIDLVPNQP
AISDYDYYR
VTYKLDGVVCTEIDP
RSTNSRIKASMPTTI
KPIVWHVNNATNKAT
YAFEHIVY
PCSFGGVSVITPGTN
ALRANSAVK
AQALNTLVKQLSSNFG
SFTRGVYYPDKVFRSSVLHS
YRRLISMMGFKMNYQ
IGINITRFQTLLALH
SAKNRARTV
IAQYTSALLAGTITS
IITTDNTFVSGNCDV
YQCAMRPNFTIKGSF
SSTASALGK
VPMEKLKTLVATAEA
QYIKWP + PYRE(Q1)
FFFAQDGNAAISDYD
IKQYGDCLGDIAARDLIC
YSLRLIDAMMFTSDL
FVFKNIDGY
NICYTPSKLIEYTDF
RSGETLGVLVPHVGE
GEIPVAYRKVLLRKN
MKIILFLALITLATC
QLPPAYTNSFTRGV
TYCTGSIPCSVCLSG
AVASKILGL
STFISDEVARDLSLQ
LAEYHNESGLKTILR
TDGVCLFWNCNVDRY
LLYDANYFLCW
MKDLSPRWY
PNMMVTNNTFTLKGG
YYVGYLQPRTF
VLITEGSVKGLQPSV
NLLKDCPAV
NCDTLKEILVTYNCC
GVSPTKLNDLCFTNV
EWKFYDAQPCSDKAY
LHPTQAPTHLSVDTK
MLCCMTSCCSCLKGC
GIVNNTVYDPLQPE
ENSVAYSNNSIAIPT
FSTASDTYACWHHSI
IVNVSLVKPSFYVYS
DEMIAQYTSALLAGTIT
RYMSALNHTKKWKYP
RPLLESELVI
IPVAYRNVL
YLCFLAFLLFLVLIM
PFTIYSLLLCRMNSR
TPTWRVYSTGSNVFQ
LLSVLQQLRVESSSK
SVFNICQAV
VLITEGSVKGLQPSV
YCALAPNMMVTNNTF
GDLQPLEQPTSEAVE
LRQWLPTGTLL
KCVNFNFNGLTGTGV
LHKPIVWHVNNATNK
DKACPLIAAVITREV
QYIKWPWYI
SVQTFFKLVNKFLAL
FDNPVLPFNDGVYFASTEKSNIIRG
SVTTEILPVSMTKTSVDCTMYICGDSTECSNLLLQYGSFCTQL
KSVYYTSNPTTFHLD
ISSFKWDLTAFGLVA
CRCHIDHPNPKGFCD
CTFEYVSQPFFMDLE
VSNGTHWFVTQRNFYEPQIIT + DEAM(N3)
MKIILFLALITLATCELYHY
TMADLVYAL
VNLTTRTQLPPAYTN
KDEDDNLIDSYFVVK
ASKIITLKK
RKLDNDALNNIINNA
FEHIVYGDFSHSQLG
SSSKLWAQCVQLHND
DEMIAQYTSALLAGT + OX(M3)
RKQIRSAAKKNNLPF
DAVRDPQTL
FPRGQGVPINSGPDDQIGYYRRATRRI
TQRNFYEPQIITTDN
ARDLICAQKFNGLTV
AFATAQEAYEQAVAN
YNGSPSGVYQCAMRP
KCDRAMPNMLRIMAS
DGISQYSLRLIDAMM
MVMCGGSLYV
VQIDRLITGRLQSLQ
EEIAIILASFSASTS
CDRAMPNMLRIMASL
GKIADYNYKLPDDFTGCVIA
LIIRENNRVVISSDV
VAGFAKFLKTNCCRF
NSRIKASMPTTIAKN
GPQNQRNAPRITF
LLVYAADPAMHAASG
QSNHDLYCQVHGNAH
NYLGKPREQIDGYVM
FSAVGNICY
SNLLLQYGSFCTQLN
QEGVVDYGARFYFYT
YNKYKYFSGAMDTTS
YFDKAGQKTY
ESLRPDTRYVLMDGS
MTARTVYDDGARRVW
TNNLVVMAYITGGVV
VQLSEISMDNSPNLA
NIIRGWIFGTTLDSK
QLIRAAEIRASANLA
GCDVTDVTQLYLGGM
KGKYVQIPTTCANDP
MFVFLVLLPLVSSQCVN
VFKNIDGYFKIYSKHTPINL
FYVLGLAAIMQLFFS
KCTLKSFTVEKGIYQTSNFRVQPTE
ITLATCELY
DVLYQPPQTSITSAV
KDVLECNVKTTEVVG
GFYAEGSRGGSQASS
GCFVDDIVKTDGTLM
STGVNLVAVPTGYVD
TQLPPAYTNSFTRGVYYP
DNQTTTIQTIVEVQP
HRFYRLANECAQ
RVDFCGKGY
WICLLQFAYANRNRF
KLFIRQEEV
QGDDYVYLPYPDPSR
ACEIVGGQIVTCAKE
IPFAMQMAYRFNGIG
CFTNVYADSFVIRGDE
RSKQRRPQGLPNNTASW
CNDPFLGVYYHKNNKS
NIINNARDGCVPLNI
VADYSVLYNSASFST
SFVSEETGTLIVNSV
DLVYALRHFDEGNCD
NTLNDLNETLVTMPL
YLTNDVSFLAHIQWM
VLSEMVMCGGSLYVK
SPNLAWPLIVTALRA
TFSVLACYNGSPSGV
QIDGYVMHANYIFWR
QLREPMLQSADAQSF
TSLKLKDCVMYASAV
QTRAGCLIGAEHVNN
KNLNESLIDLQELGK
GALDISASIVAGGIV
NKCAYWVPRASANIG
LLRKNGNKGAGGHSY
SLTIKKPNELSRVLG
SLLIVNNATNVVIKVC
QLRARSVSPKLFIRQ
MTKTSVDCTMYICGDS
FGWLIVGVALLAVFQ
LYCIDGALLTKSSEY
NDALNNIINNARDGC
APHGVVFLHVTYVPA
NPKTPKYKFVRIQPG
GSLPINVIVFDGKSK
QSAPHGVVFLHVTYV
HSDKFTDGV
SMMILSDDA
LTAVVIPTK
FLPGVYSVIY
YPQVNGLTSI
QCVNLTTRTQLPPAY
SYYKLGASQRVAGDS
YGNALDQAISMWALI
TILGSALLEDEFTPF
KGFCDLKGKYVQIPT
DSLSSTASALGKLQD
TERLKLFAAETLKAT
YTNSFTRGVYY
VGQQDGSEDNQTTII
TPPIKDFGGFNFSQIL
VLSFELLHAPATVCGPK
SATCITRCNLGGAVC
NVLYENQKLIANQFN
EQDKNTQEVF
VGDSAEVAVKMFDAY
TESNKKFLPFQQFGRDIADT
LLDRLNQL
MEPIYDEPTTTTSVP
SNVANYQKVGMQKYS
GTILRTTNGDFLHFL
HNWNCVNCDTFCAGS
AEAELAKNVSLDNVL
VPVAIHADQLTPTWR
DNQDLNGNWYDFGDF
LALCADSIIIGGAKL
KVVKVTIDYTEISFM
SEDNQTTTIQTIVEV
AWPLIVTALRANSAV
SNNSIAIPTNFTISVTTE
LVVMAYITGGVVQLT
IKLDDKDPQ
TKCTLKSFTVEKGIY
LQQIELKFNPPALQD
FKNLREFVFKNIDGY
DRLNQLESKMSGKGQ
FKIYSKHTPINL
VLLFLAFVV
RNFYEPQIITTDNTFVSG
FEIKLAKKFDTFNGE
DGYPLECIKDLLARA
NGRTILGSALLEDEF
GCVIAWNSNNLDSKVG
NLVRDLPQGFSALEP
DTVIEVQGYKSVNIT
NLDSCKRVLNVVCKT
IDRLNEVAKNLNESL
YGPFVDRQTAQAAGT
VSTQEFRYMNSQGLL
LYRLFRKSNLKPFER
KLIANQFNSAIGKIQD
KCYGVSPTKL
PKCDRAMPNMLRIMA
LAYYFMRFRRAFGEY
YTDIATSAC
ITLATCELYHYQECV
TKGKAKKGAWNIGEQ
QPRTFLLKYNENGTIT
SHNIALIWNVKDFMS
DVVAIDYKHYTPSFK
TTVAAFHQECSLQSC
GYINVFAFPFTIYSL
DEMIAQYTSALL
YRINWITGGIAIAMACLVGL
LEQYVFCTVNALPET
SETKCTLKSFTVEKGIYQ
CDGGSLYVNKHAFHT
SEQLDFIDTKRGVYC
TDGVCLFWNCNVDRY
AVINGDRWFLNRFTT
HTKKWKYPQVNGLTS
LAPNMMVTNNTFTLK
NYYKKDNSYFTEQPI
GPKVKYLYFIKGLNN
LDVYYHKNNKSWMES
HVDILGPLSAQTGIA
QPTNGVGYQPYRVVVLS
IDRLNEVAKNLNESL
VPVAIHADQLTPTWR
GNVQLRVIGHSMQNC
CEFQFCNDPFLGVYYH
GFNIDYDCVSFCYMH
SNFRVQPTESIVRFPNI
LAVFQSASKIITLKK
GHTDLMAAYVDNSSL
PNITNLCPFGEVFNA
ECPNFVFPLNSIIKT
AENSVAYSNNSIAIP
VDCALDPLSETKCTL
DFVENPDILRVYANL
KDWYDFVENPDILRV
GFMWLSYFI
TGTGQAITVTPEANM
VVYRGTTTYK
KPLEFGATSAAL
YTVELGTEVNEFACV
FLHVTYVPA
HNWNCVNCDTFCAGS
VLSTFISAARQGFVD
RHINAQVAKSHNIAL
KLFIRQEEV
PDYNTYKNTCDGTTF
GVYYPDKVFR
DFKLNEEIAIILASF
APKEIIFLEGETL
IVLQLPQGTTLPK
LDDRCILHCANFNVL
SGFKLKDCVMYASAV
SIVAGGIVAIVVTCL
CEIVGGQIVTCAKEI
AISAKNRARTVAGVS
KALRKVPTDNYITTY
QHQPYVVDDPCPIHF
QQQGQTVTKKSAAEA
IDGYFKIYSKHTPI
MEVTPSGTWLTYTGA
FITDAQTGSSKCVCS
VCRLMKTIGPDMFLG
LEGETLPTEVLTEEV
DQIGYYRRATRRIRG
KVGMQKYSTLQGPPG
ICQAVTANVNALLST
VNEFYAYLRKHFSMM
RIGNYKLNTDHSSSS
DMFLGTCRRCPAEIV
VPAQEKNFTTAPAIC
ASFDNFKFVCDNIKF
GVVTTVMFLARGIVF
TRELMRELNGGAYTR
PKLDNYYKKDNSYFT
TTADIVVFDEISMAT
SDEFSSNVANYQKVG
YLKLTDNVYIKNADI
HAIHVSGTNGTKRFD
HRFYRLANECAQVLS
VATEGALNTPKDHIG
QIPFAMQMAYRFN
FVDGVPFVVSTGYHF
NVANYQKVGMQKYST
AYSNNSIAIPTNFTI
RAFGEYSHVVAFNTL
DQLREPMLQSADAQS
PHGVVFLHVTYVPAQEKNFT
FRKSNLKPFERDISTEIY
YFASTEKSNIIRGWIF
LNVAKSEFDRDAAMQ
VLLFLAFVVFLLVTL
LMKTIGPDMFLGTCR
YGARFYFYTSKTTVA
GARRVWTLMNVLTLV
GEDIQLLKSAYENFN
SINFVRIIMRLWLCW
ANRNRFLYIIKLIFL
RDISTEIYQAGSTPC
PNASFDNFKFVCDNI
VKPTVVVNAANVYLK
LPDDFTGCVIAWNSNNLDSK + MULT(C8, W12)
AARVVRSIFSRTLET
GRDIADTTDAVRDPQT
YAADPAMHAASGNLL
AGNATEVPANSTVLS
EDNQTTTIQTIVEVQ
YLVQQESPFVMMSAP
YSGVVTTVMFLARGI
ARSVSPKLFIRQEEV
EIIKSQDLSVVSKVV
FTQSRNLQEFKPRSQ
VLLPLVSSQCVNLTT
YDCVSFCYMHHMELP
TEVNEFACVVADAVI
SYQTQTNSPRRAASVA
GDSAEVAVKMFDAYV
TFGGPSDSTGSNQNG
TNGVGYQPYRVVVLS
FSSLPSYAAFATAQE
LYAFASEAARVVRSI
VHAGTDLEGNFYGPF
VRSIFSRTLETAQNS
LQPVSELLTPLGIDL
PVALRQMSCAAGTTQ
NFTISVTTEILPVSM
GTNGTKRFDNPVLPF
VNKHAFHTPAFDKSA
NGLWLDDVVYCPRHV
YLRKHFSMM
ELGTDPYEDFQENWN
SVITPGTNTSNQVAVLYQ
KDTEKYCALAPNMMV
YITGGVVQL
VIGIVNNTVYDPLQP
YTTTIKPVTY
LSVNPYVCNAPGCDV
VYAWNRKRI
IGAGICASYQTQTNSPR
QGLPNNTASWFTALT
FQFCNYPFL
FDNFKFVCDNIKFAD
EFYEAMYTPHTVLQA
TPINLVRDLPQGFS
APGQTGKIADYNYKLP
NVYIKNADIVEEAKK
RLITGRLQSLQTYVT
FSSLPSYAAFATAQE
EEVVENPTI
INAQVAKSHNIALIW
RGPEQTQG
FCNDPFLGVYYH
YWEPEFYEAMYTPHT
LLGVGGKPCIKVATV
QLQQSMSSA
GNYNYLYRLFRKSNLKPFER
TFFKLVNKF
EMVMCGGSLYVKPGG
PGIPKDMTYRRLISM
IPRRNVATLQAENVT
PLQSYGFQPTNGVGYQPY
PVSIINNTVYTKVDG
ESHGKQVVSDIDYVP
TDAVRDPQTLEILDITPCSFGGVSV
DYFNKKDWYDFVENP
SEETGTLIV
RVLQKAAITILDGIS
EIIKSQDLSVVSKVV
KTFPPTEPKKDKKKK
CGTGTSTDVVYRAFD
KIITLKKRWQLALSK
KDKKKKADETQALPQ
LFARTRSMWSFNPET
KVEAEVQIDRLITGRLQSLQT
IKLDDKDPNFKDQVI
STQYEYGTEDDYQGK
VTKIKPHNSHEGKTF
KGVEAVMYMGTLSYE
SVGKFCLEASFNYLK
KQLIKVTLV
VSGNYNYLYRLFRKS
IMLCCMTSC
GQTGKIADYNYKLPD
VKRTIKGTHHWLLLT
GMSRIGMEVTPSGTW
VTDFNAIATCDWTNA
SALLAGTITSGWTFG
YGDSATLPKGIMMNV
LIEYTDFATSACVLA
LIVNNATNVVIKVCEFQFCNDPFLG
VSSAINRPQIGVVRE
PFFSNVTWFHVISGTNGTKRF
KDAPYIVGDVVQEGV
YYKKVDGVVQQLPET
NFNKDFYDFAVSKGF
KIYSKHTPINLVRDLPQGFS
CYNGSPSGVYQCAMR
ANTCTERLKLFAAET
TLAILTALR
VTPSGTWLTY
HNQDVNLHSSRLSFK
LEFGATSAALQPEEE
EAKKVKPTVVVNAAN
SYYKLGASQRVAGDSGFAAY
LYIIKLIFLWLLWPV
ADAQSFLNRVCGVSA
YVYSRVKN
SHQSDIEVTGDSCNN
NSVAYSNNSIAIPIN
LFLPFFSNV
NESGLKTIL
TKFLTENLLLYIDIN
SNHDLYCQVHGNAHV
TEAFEKMVSLLSVLL
KKAGGTTEMLAKALR
GGDGKMKDLSPRWYF
DDQIGYYRRATRRIR
DSDVETKDVVECLKL
ASFSASTSAFVETVK
EQYVFCTVNALPETT
FITESKPSV
VQMLSDTLKNLSDRV
SQSIIAYTMSLGAENSVAYS
VKILNNLGVDIAANT
EPQIITTDNTFVSGNCDVVI
PGTAVLRQW
LYYDSMSYEDQDALF
SKMSDVKCTSVVLLS
DNKLKAHKDKSAQCF
VLSTFISAARQGFVD
GGAVCRHHANEYRLY
VTGDSCNNYMLTYNK
KHIDAYKTFPPTEPK
QSASKIITLKKRWQL
LPKGIMMNV
WEPEFYEAM
LSRLDKVEAEVQIDRLI
EVTPSGTWLTYTGAI
RWYFYYLGTGPEAGL
PDDFTGCVIAWNSNNL
MYLKLRSDVLLPLTQ
WDLTAFGLVAEWFLA
SVLNDILARLDKVEA
VGVLTLDNQDLNGNW
TVEELKKLLEQWNLVIGFLF
SVASQSIIAY
SVPWDTIANYAKPFL
QIPCTCGKQATKYLV
TTTIKPVTYKLDGVV
GYQPYRVVVLSF
IRGWIFGTTLDSKTQSLLIV
VLTAVVIPTKKAGGT
VYEKLKPVLDWLEEK
NYNYLYRLFRKSNLKP
QVAVLYQDVNCTEVP
CLSGLDSLDTYPSLE
SCGSVGFNIDYDCVS
HEIAWYTERSE
GCVIAWNSNNLDSKVGGNYN
ALPQRQKKQQTVTLL
YVSQPFLM
LIRQGTDYKHWPQIA
DDKDPNFKD
THDVSSAINRPQIGV
NFKDQVILLNKHIDAYKTF
GPMVLRGLIT + OX(M3)
KIQEGVVDYGARFYF
FDEGNCDTLKEILVT
GLITLSYHL
VKGLQPSVGPKQASL
YKTFPPTEPKKDKKK
LWNTFTRLQSLENVA
LNTLVKQLSSNFGAIS
GWTFGAGAALQIPFAMQMAYRFNGIGVTQNVLYENQK
FDEDDSEPVL
NYNYLYRLF
PFDEVFNATRFASVY
RYLALYNKY
NCVLKLKVDTANPKT
VLSEARQHLKDGTCG
DASGKPVPYCYDTNV
IPIQASLPF
VTRDIASTDTCFANK
RISNCVADY
AILTALRLCAYCCNI
YADSFVIRGDEVRQI
TAQNSVRVLQKAAIT
GLMWLSYFV
AKALRKVPTDNYITT
SMQNCVLKL
EVQGYKSVNITFELD
DILSRLDPPEAEVQ + SCM(E12)
PNFKDQVILLNKHIDAYK
TQLKRALTGIAVEQD
ATRGATVVI
DFVEIIKSQDLSVVS
PTLNISDEFSSNVAN
PVLPFNDGVYFASTE
AVIKTLQPVSELLTP
PFAMQMAYRFNGIGVTQ
VGTNLPLQLGFSTGV
MLCCMTSCCSCLKGCCSC
AYVNTFSSTF
FVSEETGTLIVNSVL
MPLGYVTHGLNLEEA
ECDIPIGAGICASYQT
SVLYNSASFSTFKCYGVSPT
VLYENQKLIANQFNS
AKPFLNKVVSTTTNI
GDCEEEEFEPSTQYEY
DFNLVAMKYNYEPLT
ISEMHPALRLVDPQI
YTSALLAGTIT
RFNGIGVTQNVLYENQKLIA
RFYFYTSKTTVASLI
QSADAQSFLNRVCGV
SQILPDPSKPSK
ECDIPIGAGICASYQ
LVLSVNPYV
IKLLGVGGKPCIKVA
QITISSFKWDLTAFG
VIAWNSNNLDSK + OX(W4)
CRHHANEYRLYLDAY
TQLNRALTGIAVEQDKNTQ
CPDGVKHVYQLRARS
VVIGIVNNTVYDPLQPEL
KPSFYVYSRV
VAYFNMVYMPASWVM
NTCDGTTFTY
TVFFDGRVDGQVDLF
WPWYIWLGFIAGLIAIV
NVPLHGTILTRPLLE
GYKAIDGGVTRDIAS
FAVDAAKAYKDYLAS
FGLVAEWFLAYILFT
VVCTEIDPK
RHVICTSEDMLNPNY
SEYKGPITDVFYKENSY
VTDNTFTLK
NCDTFCAGSTFISDE
MIAQYTSALLAGT
TAPAICHDGKAHFPR
FNICQAVTANVNALL
GARKSAPLIELCVDE
TTLPKGFYAEGSRGG
ELNGGAYTRYVDNNF
RKSNLKPFERDISTE
LSSNFGAISSVLNDI
GSPSGVYQCAMRPNF
TVDNINLHTQVVDMS
NSSPDDQIGYY
PRRARSVASQSIIAY
GYKAIDGGVTRDIAS
QLCQYLNTLTLAVPY
TCFSTASDTYACWHH
FLCWHTSCY
YVCNAPGCDVTDVTQ
IEVTPSGTWL
TSGRWVLNNDYYRSL
SVRVVTTFDSEYCRH
NVDRYPANSIVCRFD
LPRVFSAVGNICYTP
ANRNRFLYI
IDYTEISFMLWCKDG
TQWSLFFFLYENAFL
NNYMLTYNKVENMTP
ASQRVAGDSGFAAYS
QFAPSASAFFGMSRI
RSFIEDLLFNKV
YYRYNLPTM
KRTATKAYNVTQAFGRRGPE
TQEVFAQVKQIYKTPPI
VNLVAVPTGYVDTPN
LEQPYVFIKRSDART
IIGYKAIDGGVTRDI
LYKLMGHFAWWTAFV
SWNLREMLAHAEETR
NNSYECDIPIGAGIC
IGAEHVNNSYECDIPIGAGI
DSGFAAYSR
RVGARKSAPL
RLCAYCCNI
LSPLYAFASEAARVV
GTLEPEYFNSVCRLM
TNIVTRCLNRVCTNY
YFYYLGTG
IQFPNTYLEGSVRVV
ATSRTLSYYKLGASQ
WGFTGNLQSNHDLYC
SIAIPINFTISVTTE
QVILLNKHIDAYKTF
NYFITDAQTGSSKCV
MNSRNYIAQVDVVNF
EKWESGVKDCVVLHS
TVKNYFITDAQTGSS
PLLTDEMIAQYTSAL
DLQELGKYEQYIKWP
TEIYQAGSTPCNGVEGFN
KIQDSLSSTASALGK
FLKKDAPYIVGDVVQ
YNLLKDCPAVAKHDF
RVAGDSGFAAYSRYR
GPKKSTNLVKNKCVNFNFNG
IQPRVEKKKLDGFMG
TDVVYRAFDIYNDKV
CDQLREPMLQSADAQ
RLQAGNATEVPANST
LNDNLLEILQKEKVN
GLMWLSYFI
DLPIGINITRFQTLL
SVNPYVCNAPGCDVT
SLQFKRPINPTDQSS
SVLYYQNNV
VPTDNYITTYPGQGL
NCDVVIGIVNNTVYD
DSFKEELDKYFKNHT
REQIDGYVMHANY
LKQLIKVTLVFLFVA
GSFCTQLNR
[truncated: 16,228 more rows]
